# Supplementary material for: Surface association sensitizes Pseudomonas aeruginosa to quorum sensing
Source: Nat Commun. 2019 Sep 11;10:4118. doi: 10.1038/s41467-019-12153-1 (PMC6739362; doi:10.1038/s41467-019-12153-1)
Supplement: Supplementary file 4 — Supplementary Data 1 [file 41467_2019_12153_MOESM4_ESM.xlsx]

## Sheet: Sheet1
Gene	Name	Gene Category	S/P Ratio	P value
PA14_60160		tRNA-Pro	31.29	0.001
PA14_08670		tRNA-Thr	16.28	0.012
PA14_17980	glpF	glycerol uptake facilitator protein	14.92	0
PA14_61830		tRNA-Met	14.15	0.079
PA14_62790		tRNA-Met	12.68	0
PA14_24870		tRNA-Pro	7.46	0.069
PA14_08660		tRNA-Gly	6	0.001
PA14_03410		tRNA-Arg	5.6	0.166
PA14_14570		tRNA-Leu	4.84	0.04
PA14_16720	pemA	PemA	4.09	0.002
PA14_30420		tRNA-Ser	3.94	0.002
PA14_33060		hypothetical protein	3.72	0.009
PA14_36920		hypothetical protein	3.58	0.061
PA14_68030		tRNA-Phe	3.55	0.008
PA14_26990		hypothetical protein	3.46	0.015
PA14_37410		hypothetical protein	3.44	0.017
PA14_54840		tRNA-Gly	3.43	0.025
PA14_33290		hypothetical protein	3.39	0
PA14_02500	exbB1	transport protein ExbB	3.38	0.02
PA14_28190		tRNA-Val	3.07	0.182
PA14_28140		hypothetical protein	3.01	0.028
PA14_35360		hypothetical protein	3.01	0.097
PA14_54430	algU	RNA polymerase sigma factor AlgU	2.96	0
PA14_53160		hypothetical protein	2.9	0.005
PA14_11610		ABC transporter permease	2.76	0.086
PA14_28620		hypothetical protein	2.75	0.063
PA14_35340		2-ketogluconate kinase	2.67	0.219
PA14_27190		tRNA-Ser	2.62	0.251
PA14_26980		hypothetical protein	2.61	0.009
PA14_05020		hypothetical protein	2.59	0.009
PA14_52560		tRNA-Ser	2.55	0.051
PA14_23570		tRNA-Ala	2.46	0.212
PA14_07470		tRNA-Met	2.45	0.221
PA14_01320	coIII	cytochrome c oxidase subunit III	2.35	0.002
PA14_49050		hypothetical protein	2.32	0.078
PA14_53210		hypothetical protein	2.28	0.005
PA14_41320		tRNA-Leu	2.27	0.137
PA14_58710		tRNA-Thr	2.21	0.173
PA14_22880		Fe-S protein	2.13	0.007
PA14_53840		hypothetical protein	2.08	0.019
PA14_19870	ldh	leucine dehydrogenase	2.07	0.044
PA14_03090		hypothetical protein	1.98	0.008
PA14_25180	psrA	transcriptional regulator PsrA	1.94	0.039
PA14_10380		hypothetical protein	1.91	0.003
PA14_58070		hypothetical protein	1.88	0.001
PA14_20770		hypothetical protein	1.87	0.003
PA14_22320		hypothetical protein	1.83	0.22
PA14_47530		hypothetical protein	1.83	0.059
PA14_49130	dctA	C4-dicarboxylate transporter DctA	1.83	0.023
PA14_20020	hasAp	heme acquisition protein HasAp	1.82	0.092
PA14_62860	ftsH	cell division protein FtsH	1.8	0
PA14_62870	rrmJ	cell division protein FtsJ	1.79	0.023
PA14_55940		hypothetical protein	1.79	0.052
PA14_44700	alkB2	alkane-1 monooxygenase	1.79	0.14
PA14_62810	secG	preprotein translocase subunit SecG	1.77	0.004
PA14_35980		acyl-CoA dehydrogenase	1.75	0.417
PA14_72360		hypothetical protein	1.73	0.005
PA14_46750		hypothetical protein	1.72	0.013
PA14_45950	rsaL	regulatory protein RsaL	1.71	0.02
PA14_56910		hypothetical protein	1.71	0.067
PA14_20780		two-component response regulator	1.69	0
PA14_01290	coxB	cytochrome c oxidase subunit II	1.69	0.097
PA14_06750	nirS	nitrite reductase	1.65	0.021
PA14_63480		amino acid permease	1.64	0.072
PA14_01300	coxA	cytochrome c oxidase subunit I	1.59	0.063
PA14_48610		sparagine synthase	1.58	0.015
PA14_20500		tRNA-Arg	1.56	0.512
PA14_45960	lasR	transcriptional regulator LasR	1.54	0
PA14_06830	norB	nitric-oxide reductase subunit B	1.52	0.147
PA14_33050		hypothetical protein	1.48	0.024
PA14_20480		hypothetical protein	1.48	0.035
PA14_54490		hypothetical protein	1.47	0.07
PA14_61760		tRNA-Gln	1.47	0.352
PA14_06875		rsmYregulatoryRNA	1.46	0.118
PA14_51230		tRNA-Ser	1.45	0.058
PA14_48140		hypothetical protein	1.44	0.01
PA14_01720	ahpF	alkyl hydroperoxide reductase	1.44	0
PA14_53630		hypothetical protein	1.43	0.587
PA14_21530		ankyrin domain-containing protein	1.43	0.068
PA14_42200		hypothetical protein	1.42	0.124
PA14_12030		hypothetical protein	1.41	0.035
PA14_07890		ABC transporter permease	1.39	0.249
PA14_23680	ibpA	heat-shock protein IbpA	1.38	0.439
PA14_66400		potassium efflux protein KefA	1.38	0.148
PA14_22100		hypothetical protein	1.34	0.118
PA14_01780		nucleoside 2-deoxyribosyltransferase	1.33	0.069
PA14_02260		two-component response regulator	1.31	0.019
PA14_52320		tRNA-Met	1.3	0.503
PA14_61020		hypothetical protein	1.29	0.649
PA14_72170		citrate transporter	1.28	0.007
PA14_13460		RNA polymerase sigma factor	1.27	0.376
PA14_55790		hypothetical protein	1.26	0.046
PA14_72370		hypothetical protein	1.26	0.054
PA14_73230	atpC	F0F1 ATP synthase subunit epsilon	1.24	0.196
PA14_60500	fklB	peptidyl-prolyl cis-trans isomerase FklB	1.23	0.172
PA14_24860	snr1	cytochrome c Snr1	1.22	0.401
PA14_11510	ribA	GTP cyclohydrolase II	1.21	0.293
PA14_72140		hypothetical protein	1.21	0.199
PA14_22310		hypothetical protein	1.17	0.314
PA14_34330		hypothetical protein	1.17	0.243
PA14_41330		tRNA-His	1.17	0.71
PA14_02510	exbD1	transport protein ExbD	1.1	0.614
PA14_00300	plcB	phospholipase C, PlcB	1.09	0.387
PA14_61380		hypothetical protein	1.09	0.652
PA14_38550	maiA	maleylacetoacetate isomerase	1.09	0.628
PA14_62720	rpsO	30S ribosomal protein S15	1.08	0.476
PA14_55920		type II secretion system protein	1.08	0.75
PA14_28600		hypothetical protein	1.07	0.424
PA14_40250		outer membrane protein	1.06	0.816
PA14_13370		hypothetical protein	1.05	0.841
PA14_12130	lis	lipoyl synthase	1.05	0.771
PA14_33750		outer membrane protein	1.05	0.905
PA14_06770	nirQ	regulatory protein NirQ	1.03	0.929
PA14_09150	katA	catalase	1.01	0.899
PA14_61060		oxidoreductase	1.01	0.912
PA14_70490		lipoprotein	1	0.966
PA14_72870		aminotransferase	0.98	0.916
PA14_38825	pqqA	coenzyme PQQ synthesis protein PqqA	0.95	0.835
PA14_39780		hypothetical protein	0.95	0.844
PA14_66880		hypothetical protein	0.94	0.707
PA14_13350		hypothetical protein	0.92	0.469
PA14_26020		aminopeptidase	0.9	0.448
PA14_51830		DNA-binding stress protein	0.89	0.322
PA14_17480	rpoS	RNA polymerase sigma factor RpoS	0.89	0.075
PA14_72970	tonB	TonB protein	0.89	0.42
PA14_36560		hypothetical protein	0.88	0.386
PA14_09700		monooxygenase	0.88	0.338
PA14_58040		hypothetical protein	0.88	0.84
PA14_30720		tRNA-Cys	0.86	0.563
PA14_68150		tRNA-Thr	0.86	0.563
PA14_13380		hypothetical protein	0.85	0.189
PA14_18800		hypothetical protein	0.84	0.441
PA14_72770		hypothetical protein	0.82	0.386
PA14_13390		hypothetical protein	0.81	0.086
PA14_00480		hypothetical protein	0.81	0.314
PA14_27330		phospho-2-dehydro-3-deoxyheptonate aldolase	0.81	0.311
PA14_48040	aprI	alkaline proteinase inhibitor AprI	0.8	0.047
PA14_05860		hypothetical protein	0.79	0.135
PA14_49460	nrdA	ribonucleotide-diphosphate reductase subunit alpha	0.79	0.126
PA14_00790	prlC	oligopeptidase A	0.79	0.104
PA14_61040	katB	catalase	0.78	0.16
PA14_53250	cpbD	chitin-binding protein CbpD	0.78	0.015
PA14_40260		hypothetical protein	0.76	0.184
PA14_40240		ABC transporter ATP-binding protein/permease	0.76	0.242
PA14_48060	aprA	alkaline metalloproteinase	0.75	0.056
PA14_16250	lasB	elastase LasB	0.75	0.012
PA14_01710	ahpC	alkyl hydroperoxide reductase	0.75	0.02
PA14_40230		secretion protein	0.74	0.313
PA14_47190	cyoB	cytochrome o ubiquinol oxidase subunit I	0.74	0.295
PA14_35370	ptxS	transcriptional regulator PtxS	0.73	0.387
PA14_57030	fxsA	FxsA protein	0.72	0.175
PA14_36820		hypothetical protein	0.72	0.452
PA14_53300		alkyl hydroperoxide reductase	0.69	0.142
PA14_64500		transcriptional regulator	0.68	0.295
PA14_53290	trxB2	thioredoxin reductase 2	0.68	0.219
PA14_18590		hypothetical protein	0.67	0.095
PA14_62690		hypothetical protein	0.67	0.003
PA14_67770	pgm	phosphoglyceromutase	0.64	0.17
PA14_66550	hemE	uroporphyrinogen decarboxylase	0.64	0.024
PA14_01350		hypothetical protein	0.62	0.272
PA14_09900	prpL	Pvds-regulated endoprotease, lysyl class	0.61	0.001
PA14_18070		periplasmic metal-binding protein	0.61	0.297
PA14_38060		hypothetical protein	0.58	0.527
PA14_36980		hypothetical protein	0.52	0.067
PA14_39420		hypothetical protein	0.52	0.187
PA14_60750	pra	protein activator	0.48	0.011
PA14_63170		transcriptional regulator	0.48	0.002
PA14_69200	trxA	thioredoxin	0.48	0.007
PA14_53040		lysozyme inhibitor	0.47	0.002
PA14_72060		hypothetical protein	0.46	0.107
PA14_20050		outer membrane protein	0.34	0.034
PA14_06810	norC	nitric-oxide reductase subunit C	0.27	0.04
PA14_41340		tRNA-Arg	0.26	0.008
