# Supplementary material for: Surface association sensitizes Pseudomonas aeruginosa to quorum sensing
Source: Nat Commun. 2019 Sep 11;10:4118. doi: 10.1038/s41467-019-12153-1 (PMC6739362; doi:10.1038/s41467-019-12153-1)
Supplement: Supplementary file 6 — Source Data [file 41467_2019_12153_MOESM6_ESM.xlsx]

## Sheet: Figure1
Fig. 1B- Raw RNASeq Data (normalized counts per million)						1 hour						2 hours						3 hours
						Planktonic			Surface			Planktonic			Surface			Planktonic			Surface
Gene	Name	Start	End	Gene Category	Gene Description	1 PA	1 PB	1 PC	1 SA	1 SB	1 SC	2 PA	2 PB	2 PC	2 SA	2 SB	2 SC	3 PA	3 PB	3 PC	3 SA	3 SB	3 SC
PA14_45960	lasR	4085350	4086058	transcriptional regulator LasR	Transcriptional regulators	50.6704	88.9062	124.662	61.8	103.082	118.186	140.714	126.426	117.109	137.92	207.834	207.411	252.502	234.251	238.247	361.123	369.682	382.612
PA14_45940	lasI	4084370	4084975	autoinducer synthesis protein LasI	Adaptation, Protection	248.587	420.041	368.545	291.343	309.762	394.204	258.553	189.68	182.217	149.657	202.257	269.731	157.203	131.637	183.659	133.388	145.922	185.099
PA14_08570		733095	734620	16S ribosomal RNA	Non-coding RNA gene	86152	46489.8	40580.7	77810.6	66989.5	57541.1	65093.7	84103.5	76022.8	86133.1	67905.8	45398.7	52128	68820	47629.3	48472.9	50465.7	43696.6
PA14_08610		738120	738251	16S	Non-coding RNA gene	1.00791	0.431165	2.721	0.924898	2.14933	1.93196	1.435	1.41119	1.26833	2.76678	2.35283	2.46281	2.14812	1.84792	0.82211	0.944524	2.76019	1.67763
PA14_55637		4955644	4957169	16S ribosomal RNA	Non-coding RNA gene	93178.4	51178.8	44630.6	84651.4	72145.3	62799.7	70936.7	91505.7	83780.1	92788	72978.9	50869.8	57789.3	76888.6	54732	55522.8	55280.6	47856.3
PA14_62090		5539658	5541183	16S ribosomal RNA	Non-coding RNA gene	93173.5	51103.8	44470.2	84407.4	72259.1	62610.7	71008.9	91234	83671.5	92291.2	72837.4	50758.4	57877.2	76515.6	54737.6	55198.9	55053.6	47884.7
PA14_70910		6316129	6317654	16S ribosomal RNA	Non-coding RNA gene	93244.7	51064.8	44704.8	84618.5	72320.3	62891.3	70872.5	91305.4	83516.6	92457.2	72843.5	50871.1	57594.4	76491.9	54663.2	55310.8	54786.7	47698.8
Fig 1C. - qRT-PCR Raw CT Values (4 technical replicates of each biological rep A-C)						*major outlier for technical replicate (stdev > 0.2 for n = 4)
Housekeeping gene = 5s RNA
					Experimental Condition		Control Condition (WT OD 0.1)
Strain	3oxo-C12-HSL	qRT-PCR Target	Planktonic or Surface	Biological Replicate	lasR target (CT values)	5s target (CT values)	5s control condition	lasR control condition
WT	1 µM	lasR	P	A	21.0621	17.7635	16.3347	19.4976
WT	1 µM	lasR	P	A	21.0307	17.7635	16.3347	19.4976
WT	1 µM	lasR	P	A	21.0299	17.7635	16.3347	19.4976
WT	1 µM	lasR	P	A	21.0396	17.7635	16.3347	19.4976
WT	1 µM	lasR	P	B	19.6533	17.7252	16.3347	19.4976
WT	1 µM	lasR	P	B	19.6794	17.7252	16.3347	19.4976
WT	1 µM	lasR	P	B	19.6676	17.7252	16.3347	19.4976
WT	1 µM	lasR	P	B	19.7106	17.7252	16.3347	19.4976
WT	1 µM	lasR	P	C	*	16.9669	16.0509	20.0285
WT	1 µM	lasR	P	C	20.7642	16.9669	16.0509	20.0285
WT	1 µM	lasR	P	C	20.692	16.9669	16.0509	20.0285
WT	1 µM	lasR	P	C	20.5969	16.9669	16.0509	20.0285
WT	1 µM	lasR	S	A	18.1702	18.4362	16.3347	19.4976
WT	1 µM	lasR	S	A	18.1101	18.4362	16.3347	19.4976
WT	1 µM	lasR	S	A	18.0729	18.4362	16.3347	19.4976
WT	1 µM	lasR	S	A	18.1641	18.4362	16.3347	19.4976
WT	1 µM	lasR	S	B	17.767	18.0927	16.3347	19.4976
WT	1 µM	lasR	S	B	17.682	18.0927	16.3347	19.4976
WT	1 µM	lasR	S	B	17.6095	18.0927	16.3347	19.4976
WT	1 µM	lasR	S	B	17.5655	18.0927	16.3347	19.4976
WT	1 µM	lasR	S	C	*	17.7871	16.0509	20.0285
WT	1 µM	lasR	S	C	18.9561	17.7871	16.0509	20.0285
WT	1 µM	lasR	S	C	18.9176	17.7871	16.0509	20.0285
WT	1 µM	lasR	S	C	18.7744	17.7871	16.0509	20.0285
∆lasI	1 µM	lasR	P	A	*	15.5554	16.9969	20.6771
∆lasI	1 µM	lasR	P	A	18.3589	15.5554	16.9969	20.6771
∆lasI	1 µM	lasR	P	A	18.3416	15.5554	16.9969	20.6771
∆lasI	1 µM	lasR	P	A	18.4197	15.5554	16.9969	20.6771
∆lasI	1 µM	lasR	P	B	*	16.899	16.9969	20.6771
∆lasI	1 µM	lasR	P	B	20.7117	16.899	16.9969	20.6771						15.5554	18.3734
∆lasI	1 µM	lasR	P	B	20.6769	16.899	16.9969	20.6771						16.899	20.7227
∆lasI	1 µM	lasR	P	B	20.7795	16.899	16.9969	20.6771						17.8302	21.1242
∆lasI	1 µM	lasR	P	C	*	17.8302	16.9969	20.6771						17.4257	18.3997
∆lasI	1 µM	lasR	P	C	21.12	17.8302	16.9969	20.6771						18.2659	19.3648
∆lasI	1 µM	lasR	P	C	21.0073	17.8302	16.9969	20.6771						17.8621	18.9325
∆lasI	1 µM	lasR	P	C	21.2453	17.8302	16.9969	20.6771
∆lasI	1 µM	lasR	S	A	*	17.4257	16.9969	20.6771
∆lasI	1 µM	lasR	S	A	18.3321	17.4257	16.9969	20.6771
∆lasI	1 µM	lasR	S	A	18.3491	17.4257	16.9969	20.6771
∆lasI	1 µM	lasR	S	A	18.518	17.4257	16.9969	20.6771
∆lasI	1 µM	lasR	S	B	*	18.2659	16.9969	20.6771
∆lasI	1 µM	lasR	S	B	19.3401	18.2659	16.9969	20.6771
∆lasI	1 µM	lasR	S	B	19.2259	18.2659	16.9969	20.6771
∆lasI	1 µM	lasR	S	B	19.5286	18.2659	16.9969	20.6771
∆lasI	1 µM	lasR	S	C	*	17.8621	16.9969	20.6771
∆lasI	1 µM	lasR	S	C	18.9186	17.8621	16.9969	20.6771
∆lasI	1 µM	lasR	S	C	18.8725	17.8621	16.9969	20.6771
∆lasI	1 µM	lasR	S	C	19.0065	17.8621	16.9969	20.6771

## Sheet: Figure1A
Gene	Name	Start	End	Gene Category	Gene Description	1 PA	1 PB	1 PC	1 SA	1 SB	1 SC	2 PA	2 PB	2 PC	2 SA	2 SB	2 SC	3 PA	3 PB	3 PC	3 SA	3 SB	3 SC
PA14_00000igr		1	482			65.3309	93.7352	103.297	56.5869	68.6927	79.5464	57.9909	58.8548	38.6419	20.5412	23.7898	45.2943	38.4709	20.5445	33.0488	32.6386	25.5778	35.2303
PA14_00010	dnaA	483	2027	chromosomal replication initiation protein	DNA replication, recombination, modification and repair	177.667	260.855	286.915	199.189	208.313	264.175	219.724	194.661	183.739	133.224	174.371	272.087	222.428	177.509	217.53	194.677	217.319	233.638
PA14_00010igr	dnaA	2028	2055	chromosomal replication initiation protein	DNA replication, recombination, modification and repair	7.42188	8.53706	4.93812	9.33306	11.7783	5.29189	10.5515	6.0598	7.69456	8.30033	9.84705	9.10169	14.6463	8.15259	11.0163	6.61167	7.54453	9.50659
PA14_00020	dnaN	2056	3159	DNA polymerase III subunit beta	DNA replication, recombination, modification and repair	165.939	298.28	334.482	202.889	188.196	287.694	264.969	202.962	226.524	188.895	258.028	302.283	332.568	282.08	340.189	273.387	256.33	307.454
PA14_00020igr	dnaN	3160	3168	DNA polymerase III subunit beta	DNA replication, recombination, modification and repair	0.0916281	0.603631	1.31011	1.76571	0.601813	1.42797	0.759706	0.913121	0.422778	0.251525	1.13285	0.321236	0.585851	0.326104	1.4798	0.314841	0.552039	0.559211
PA14_00030	recF	3169	4278	recombination protein F	DNA replication, recombination, modification and repair	161.357	269.133	318.156	200.198	247.001	281.31	204.192	138.877	114.235	173.636	233.453	267.804	106.82	96.6354	109.012	175.577	211.431	217.533
PA14_00050	gyrB	4279	6695	DNA gyrase subunit B	DNA replication, recombination, modification and repair	409.12	743.414	815.394	559.563	548.424	735.741	633.341	462.454	586.393	510.68	679.969	900.211	698.92	561.225	760.123	714.375	621.78	611.441
PA14_00050igr	gyrB	6696	7017	DNA gyrase subunit B	DNA replication, recombination, modification and repair	5.03955	2.84569	4.73656	3.95184	3.69685	3.61193	1.09735	1.57721	1.09922	3.94056	5.48995	3.96191	0.585851	0.543506	0.164422	1.7841	0.184013	0.559211
PA14_00060		7018	7791	acyltransferase	Fatty acid and phospholipid metabolism	14.5689	26.3011	30.3342	14.0416	27.0816	45.7791	14.9409	14.0289	16.8266	19.0321	33.0268	36.2997	20.5048	19.0227	13.9759	26.7615	22.2656	26.5066
PA14_00060igr		7792	7802	acyltransferase	Fatty acid and phospholipid metabolism	0.824653	0.086233	0.100778	0.0840816	0.0859733	0.419992	0.0844118	0.083011	0.253667	0.0838417	0.087142	0.107079	0.195284	0.108701	0.164422	0.104947	0.184013	0.782896
PA14_00070		7803	8339	D,D-heptose 1,7-bisphosphate phosphatase	Transport of small molecules	11.4535	12.6762	19.2486	9.50122	10.9186	15.2037	15.6162	14.1949	9.893	12.9955	13.6813	13.8132	7.61606	7.50039	4.43939	9.1304	6.44045	10.1776
PA14_00070igr		8340	8670	D,D-heptose 1,7-bisphosphate phosphatase	Transport of small molecules	0.458141	0.431165	4.93812	1.26122	3.69685	3.10794	1.60382	1.57721	1.43744	6.79118	10.7185	12.5282	4.88209	4.67415	1.4798	17.5262	24.4737	20.6908
PA14_00080		8671	10377	hypothetical protein	Hypothetical, unclassified, unknown	9.62096	18.7126	26.303	14.8824	23.2988	25.9555	12.7462	10.5424	8.03278	16.3491	28.844	28.3759	14.6463	20.9793	16.2778	46.0718	46.9233	54.0198
PA14_00080igr		10378	10433	hypothetical protein	Hypothetical, unclassified, unknown	0.0916281	0.086233	0.100778	0.0840816	0.0859733	0.0839983	0.0844118	0.083011	0.0845556	0.251525	0.784278	0.107079	0.195284	0.760909	0.164422	0.314841	0.184013	0.111842
PA14_00090	glyS	10434	12488	glycyl-tRNA synthetase subunit beta	Translation, post-translational modification, degradation	124.706	237.054	216.773	146.722	117.526	155.985	180.219	153.985	125.396	86.1054	102.218	129.672	111.897	83.5913	132.36	96.4464	92.1905	104.572
PA14_00100	glyQ	12489	13435	glycyl-tRNA synthetase subunit alpha	Translation, post-translational modification, degradation	143.398	219.463	197.021	146.722	105.661	158.841	176.843	120.117	114.404	67.9956	87.0549	142.95	90.4163	69.6775	100.133	67.2711	56.86	83.0988
PA14_00100igr	glyQ	13436	13539	glycyl-tRNA synthetase subunit alpha	Translation, post-translational modification, degradation	2.65722	2.32829	7.7599	1.09306	2.83712	10.4998	7.34382	2.73936	5.327	3.60519	4.61853	7.81675	2.53869	4.23935	8.38552	3.88304	3.49625	6.59869
PA14_00110	tag	13540	14091	DNA-3-methyladenine glycosidase I	DNA replication, recombination, modification and repair	8.15491	6.46747	19.8532	3.95184	17.1087	28.9794	13.2526	13.5308	12.5988	15.1753	17.167	25.3777	23.2387	5.54376	19.5662	14.7975	14.169	17.5592
PA14_00110igr	tag	14092	14235	DNA-3-methyladenine glycosidase I	DNA replication, recombination, modification and repair	1.74093	2.15582	2.11634	2.43837	2.32128	2.26795	2.27912	0.249033	2.62122	2.43141	2.00427	6.10349	3.31982	0.760909	0.82211	1.15442	0.552039	1.23026
PA14_00120		14236	15123	lipid A biosynthesis lauroyl acyltransferase	Cell wall / LPS / capsule	14.0191	21.472	28.117	22.9543	19.0001	27.9714	36.5503	22.994	29.3408	24.7333	39.4753	47.4359	36.1275	25.5448	31.0758	28.0209	27.4179	28.9671
PA14_00120igr		15124	15207	lipid A biosynthesis lauroyl acyltransferase	Cell wall / LPS / capsule	0.0916281	1.12103	1.71322	0.420408	0.77376	1.93196	1.435	2.40732	0.253667	0.251525	0.609994	3.74776	0.976418	0.978311	0.82211	0.104947	0.552039	1.45395
PA14_00130		15208	15474	hypothetical protein	Hypothetical, unclassified, unknown	4.12327	4.74281	5.13967	2.94286	6.10411	4.9559	3.29206	2.07527	5.327	4.44361	8.45278	8.88753	3.31982	6.84818	10.0297	6.61167	6.44045	4.36185
PA14_00130igr		15475	15620	hypothetical protein	Hypothetical, unclassified, unknown	1.55768	1.81089	0.907001	1.09306	0.945707	2.77194	1.435	1.90925	2.11389	3.10214	4.26996	5.88933	1.36698	2.06532	0.164422	3.88304	5.33638	1.45395
PA14_00140		15621	16274	hypothetical protein	Membrane proteins	12.0033	14.4009	12.5972	13.2008	10.7467	12.8517	8.86323	4.06754	5.83433	4.44361	13.1584	14.2415	10.35	6.41337	7.07015	7.45124	6.80848	10.4013
PA14_00140igr		16275	16335	hypothetical protein	Membrane proteins	0.0916281	1.63843	2.92256	0.252245	0.945707	1.76396	0.0844118	0.083011	0.253667	0.754575	0.784278	0.321236	0.195284	0.108701	0.164422	0.104947	0.184013	0.111842
PA14_00150		16336	16608	hypothetical protein	Hypothetical, unclassified, unknown	3.5735	0.948563	5.9459	3.11102	2.49323	2.43595	3.46088	1.07914	1.94478	2.59909	2.7014	3.10528	0.585851	2.06532	2.79517	0.524736	1.28809	0.559211
PA14_00150igr		16609	16922	hypothetical protein	Hypothetical, unclassified, unknown	2.2907	1.81089	4.13189	1.93388	4.90048	3.94792	3.29206	1.24516	1.43744	1.59299	5.48995	2.24865	4.49152	1.41312	1.80864	2.41378	5.7044	3.46711
PA14_00160		16923	17240	hypothetical protein	Hypothetical, unclassified, unknown	42.2406	61.3116	73.4671	35.3984	46.5116	71.8186	41.2773	43.0827	30.1863	25.9071	44.7039	48.5067	49.4067	41.6326	45.2161	38.0958	48.3954	46.1908
PA14_00160igr		17241	17388	hypothetical protein	Hypothetical, unclassified, unknown	6.5056	22.3343	21.4657	12.36	15.5612	11.6758	13.0838	11.7045	5.49611	7.29423	10.8928	6.96012	5.27266	5.10896	3.12402	4.51273	6.44045	6.59869
PA14_00170	trkA	17389	18762	potassium transporter peripheral membrane protein	Transport of small molecules	63.4983	140.646	149.857	81.6432	95.3444	106.762	82.8079	69.1481	57.075	47.2029	60.9123	68.8516	57.2181	42.2848	46.2026	49.8499	60.5403	65.204
PA14_00170igr	trkA	18763	18788	potassium transporter peripheral membrane protein	Transport of small molecules	0.824653	0.603631	0.705445	0.252245	1.11765	0.587988	0.759706	0.415055	0.0845556	1.76068	1.13285	0.535394	1.36698	0.108701	0.164422	0.104947	0.184013	1.00658
PA14_00180		18789	20093	tRNA and rRNA cytosine-C5-methylases	Transcription, RNA processing and degradation	67.1634	101.324	107.53	57.4277	80.3851	106.258	49.7185	41.4225	38.3037	37.9803	48.7124	58.3579	36.9086	22.936	19.5662	30.3297	28.89	35.454
PA14_00190	fmt	20094	21034	methionyl-tRNA formyltransferase	Translation, post-translational modification, degradation	53.6025	74.4191	75.6842	46.329	47.5433	70.3066	30.3038	21.6659	29.8481	37.1419	57.4266	78.917	21.6765	19.8923	25.1566	29.9099	27.4179	26.0592
PA14_00190igr	fmt	21035	21087	methionyl-tRNA formyltransferase	Translation, post-translational modification, degradation	0.0916281	0.603631	1.10856	0.588571	0.601813	1.59597	0.759706	0.747099	0.422778	0.586892	0.43571	1.39202	0.195284	0.108701	0.164422	0.314841	0.920065	0.111842
PA14_00200	def	21088	21594	peptide deformylase	Translation, post-translational modification, degradation	18.234	29.0605	42.4275	23.2906	30.3486	42.7551	16.4603	21.0018	28.3261	21.5473	34.2468	32.8732	16.2085	25.5448	29.7604	24.6626	22.6336	27.4013
PA14_00200igr	def	21595	21732	peptide deformylase	Translation, post-translational modification, degradation	24.648	41.4781	48.4742	38.5935	28.8011	49.979	50.3938	50.0556	55.7221	34.1236	56.3809	75.0622	38.0803	45.111	62.3159	47.1213	33.3064	34.7829
PA14_00210		21733	22758	lysin domain-containing protein	Putative enzymes	60.9327	77.1785	73.2655	66.3404	68.0049	89.4582	110.664	92.7233	101.72	77.0505	116.683	171.433	132.598	107.723	160.311	94.7672	87.4062	72.5856
PA14_00210igr		22759	22892	lysin domain-containing protein	Putative enzymes	0.0916281	0.776097	3.52723	1.26122	3.00907	1.59597	1.26618	1.41119	1.09922	3.77288	5.31566	1.60618	1.75755	0.326104	1.15095	0.944524	0.920065	1.45395
PA14_00230		22893	23981	Rossmann fold nucleotide-binding protein	DNA replication, recombination, modification and repair	2.65722	1.98336	1.51167	0.588571	2.49323	2.77194	1.435	1.24516	2.79033	2.59909	2.87569	3.74776	1.75755	2.06532	1.15095	2.83357	1.65612	2.57237
PA14_00230igr		23982	24021	Rossmann fold nucleotide-binding protein	DNA replication, recombination, modification and repair	1.19117	3.36309	4.53501	2.10204	4.72853	3.27593	5.65559	5.89378	4.48145	0.754575	2.17855	4.60439	2.53869	7.28298	9.37205	1.994	1.65612	3.69079
PA14_00240		24022	24579	hypothetical protein	Translation, post-translational modification, degradation	12.5531	20.4372	26.5046	11.1829	14.1856	21.9236	16.7979	10.5424	16.4883	8.46801	18.2127	23.2361	24.0199	15.9791	20.8816	15.0074	12.3289	22.2566
PA14_00240igr		24580	24588	hypothetical protein	Translation, post-translational modification, degradation	0.0916281	0.086233	0.50389	0.420408	0.0859733	0.0839983	0.590882	0.083011	0.0845556	0.251525	0.087142	0.107079	0.976418	1.19571	0.493266	0.314841	0.184013	1.45395
PA14_00250	qor	24589	25566	quinone oxidoreductase	Energy metabolism	16.4014	22.1619	27.1093	19.7592	18.6562	30.4914	46.6797	41.5885	45.0681	24.5656	40.1725	47.65	125.567	111.419	125.454	64.3326	70.845	69.9014
PA14_00250igr	qor	25567	25756	quinone oxidoreductase	Energy metabolism	31.6117	23.5416	23.0781	18.4139	15.7331	29.8194	63.2244	51.5498	37.9655	8.30033	12.6356	20.452	31.8312	14.6747	16.6066	9.55019	7.54453	7.49343
PA14_00280	hemF	25757	26674	coproporphyrinogen III oxidase	Biosynthesis of cofactors, prosthetic groups and carriers	31.6117	52.8608	63.7924	28.5037	42.3849	53.1709	73.8603	63.3374	54.7075	29.5961	44.181	64.9968	48.235	28.371	48.1756	39.1453	37.3546	35.0066
PA14_00280igr	hemF	26675	26731	coproporphyrinogen III oxidase	Biosynthesis of cofactors, prosthetic groups and carriers	0.641397	0.258699	1.10856	1.09306	1.46155	1.93196	2.61676	2.90538	3.12856	1.76068	2.87569	2.46281	1.75755	1.41312	1.15095	2.62368	4.2323	0.782896
PA14_00290	aroE	26732	27556	shikimate 5-dehydrogenase	Amino acid biosynthesis and metabolism	6.32234	17.6778	34.3653	11.351	16.9367	21.0836	26.9274	18.6775	19.1941	22.0504	18.387	28.1617	20.1142	6.63078	14.6336	12.9085	11.9608	19.7961
PA14_00290igr	aroE	27557	27666	shikimate 5-dehydrogenase	Amino acid biosynthesis and metabolism	5.2228	8.70953	22.8766	6.81061	11.6064	11.3398	4.81147	7.88604	6.67989	8.97106	13.6813	15.3123	4.88209	7.28298	10.6874	6.61167	7.54453	12.4145
PA14_00300	plcB	27667	28653	phospholipase C, PlcB	Hypothetical, unclassified, unknown	19.1503	30.4402	53.3115	15.5551	39.8057	78.3704	68.1203	62.1752	69.9275	62.2944	103.438	132.885	118.147	122.506	135.977	116.176	143.346	152.441
PA14_00310		28654	29920	peptidyl-prolyl isomerase	Translation, post-translational modification, degradation	4.67304	6.46747	4.33345	6.47428	4.38464	6.63587	13.9279	13.6968	13.7826	12.6601	19.2584	14.0273	24.4104	22.0664	14.9624	20.6746	22.2656	22.704
PA14_00320		29921	30519	hypothetical protein	Hypothetical, unclassified, unknown	1.00791	2.15582	1.51167	0.756734	2.83712	2.93994	4.47382	2.2413	4.65056	3.10214	2.17855	8.67338	15.4274	8.15259	7.72783	5.77209	5.7044	4.58553
PA14_00320igr		30520	30522	hypothetical protein	Hypothetical, unclassified, unknown	0.0916281	0.086233	0.100778	0.0840816	0.0859733	0.0839983	0.0844118	0.083011	0.0845556	0.0838417	0.087142	0.107079	0.195284	0.108701	0.164422	0.104947	0.184013	0.111842
PA14_00340		30523	32076	sulfate transporter	Transport of small molecules	3.20699	1.29349	1.10856	1.42939	1.63349	4.11592	1.26618	1.74323	2.283	1.76068	3.57282	2.0345	1.75755	3.15234	0.493266	4.09294	2.76019	2.125
PA14_00340igr		32077	32080	sulfate transporter	Transport of small molecules	0.0916281	0.086233	0.705445	0.0840816	0.0859733	0.0839983	0.0844118	0.083011	0.0845556	0.0838417	0.087142	0.107079	0.195284	0.108701	0.164422	0.104947	0.184013	0.111842
PA14_00360		32081	33004	hypothetical protein	Transport of small molecules	1.74093	0.948563	2.721	0.924898	0.429867	0.419992	0.0844118	1.57721	0.0845556	1.59299	2.00427	3.74776	0.195284	0.326104	0.82211	0.524736	1.65612	1.00658
PA14_00360igr		33005	33020	hypothetical protein	Transport of small molecules	0.0916281	0.258699	0.100778	0.0840816	0.0859733	0.0839983	0.0844118	0.083011	0.0845556	0.0838417	0.43571	0.107079	0.195284	0.108701	0.164422	0.104947	0.184013	0.335527
PA14_00380	betC	33021	34532	choline sulfatase	Adaptation, Protection	3.5735	2.67322	7.15523	1.42939	4.90048	11.0038	2.78559	4.23356	4.98878	4.27593	7.58136	14.4556	9.17833	5.10896	4.11055	8.08093	3.49625	9.73027
PA14_00380igr	betC	34533	34644	choline sulfatase	Adaptation, Protection	0.0916281	0.086233	0.100778	0.0840816	1.80544	0.0839983	0.590882	0.083011	0.591889	0.586892	1.48141	0.107079	0.195284	0.326104	0.164422	0.104947	0.552039	0.335527
PA14_00400		34645	35559	LysR family transcriptional regulator	Transcriptional regulators	7.78839	9.74433	14.2097	8.66041	8.51136	15.8757	8.35676	10.0443	11.2459	12.4924	9.49848	17.668	12.3029	11.1962	8.38552	11.0194	4.2323	9.50659
PA14_00400igr		35560	35569	LysR family transcriptional regulator	Transcriptional regulators	0.0916281	0.431165	0.302334	0.252245	0.0859733	0.923981	0.0844118	0.083011	0.0845556	0.419208	0.087142	0.321236	0.585851	1.19571	1.4798	0.944524	1.28809	0.111842
PA14_00410		35570	35947	dioxygenase	Biosynthesis of cofactors, prosthetic groups and carriers	2.65722	9.22693	17.0315	12.36	11.4345	12.6837	17.1356	11.7045	14.2899	14.0016	14.0299	30.3033	19.3331	20.1097	14.6336	14.3778	14.537	12.1908
PA14_00420		35948	36291	histidine phosphotransfer domain-containing protein	Two-component regulatory systems	2.65722	6.98487	7.15523	4.12	4.21269	7.30785	5.82441	4.39958	3.63589	3.26983	3.57282	8.88753	6.83492	3.58714	4.11055	1.7841	3.12822	5.25658
PA14_00420igr		36292	36298	histidine phosphotransfer domain-containing protein	Two-component regulatory systems	0.0916281	0.086233	0.100778	0.0840816	0.0859733	0.419992	0.0844118	0.249033	0.0845556	0.419208	0.43571	0.107079	0.195284	0.326104	0.164422	0.104947	0.920065	0.335527
PA14_00430		36299	36922	two-component response regulator	Two-component regulatory systems	10.1707	8.01967	11.791	7.14694	10.0589	13.8597	7.00618	4.89765	3.12856	5.28203	13.507	12.5282	15.4274	3.58714	1.80864	3.04347	4.96835	9.05922
PA14_00430igr		36923	37107	two-component response regulator	Two-component regulatory systems	1.37442	0.258699	5.9459	1.59755	3.52491	2.43595	2.95441	1.24516	2.11389	1.08994	1.82998	5.24686	1.36698	0.978311	0.493266	2.62368	3.49625	1.23026
PA14_00440	trpA	37108	37914	tryptophan synthase subunit alpha	Amino acid biosynthesis and metabolism	4.12327	11.8139	8.76768	7.48326	7.47968	13.6917	10.5515	12.2026	6.849	8.63569	12.9842	17.8821	11.1312	13.3703	11.0163	8.9205	11.9608	12.8619
PA14_00450	trpB	37915	39119	tryptophan synthase subunit beta	Amino acid biosynthesis and metabolism	11.4535	19.9198	38.1948	18.7502	27.7694	33.0113	23.8885	21.6659	19.8706	17.1875	28.1469	43.581	31.0501	25.9796	30.4181	38.7255	31.8342	31.6513
PA14_00450igr	trpB	39120	39222	tryptophan synthase subunit beta	Amino acid biosynthesis and metabolism	5.95583	4.22542	6.55056	3.61551	2.14933	3.77992	4.81147	7.05593	2.62122	2.09604	2.87569	1.60618	0.195284	1.41312	5.75477	3.25336	2.02414	2.79606
PA14_00460	trpI	39223	40110	transcriptional regulator TrpI	Transcriptional regulators	4.30652	6.8124	6.14745	3.78367	4.90048	8.65183	5.48676	3.73549	6.34167	5.78508	4.61853	8.0309	9.17833	3.80454	3.12402	2.83357	5.33638	2.57237
PA14_00460igr	trpI	40111	40210	transcriptional regulator TrpI	Transcriptional regulators	5.2228	2.67322	4.73656	3.44735	5.93216	6.46787	7.175	8.38411	10.0621	13.1631	15.4241	18.5246	26.7538	28.371	23.1835	28.2308	37.7227	49.7698
PA14_00470		40211	40426	hypothetical protein	Hypothetical, unclassified, unknown	3.20699	6.12254	8.96923	3.95184	7.13579	10.6678	14.4344	11.5385	15.981	21.715	34.0725	28.3759	49.7973	44.2414	48.8333	43.3432	59.0682	55.1382
PA14_00470igr		40427	40609	hypothetical protein	Hypothetical, unclassified, unknown	9.4377	8.70953	13.4035	4.62449	7.82357	16.0437	17.9797	11.2065	16.1501	17.1875	29.1926	27.9475	81.4332	95.331	101.12	63.493	102.863	70.5724
PA14_00480		40610	40837	hypothetical protein	Hypothetical, unclassified, unknown	7.23862	10.2617	16.0237	10.0057	11.4345	17.5556	17.8109	12.0366	21.3926	17.6906	31.4583	20.8804	85.7295	119.897	113.944	67.2711	113.168	79.2961
PA14_00480igr		40838	41132	hypothetical protein	Hypothetical, unclassified, unknown	31.0619	36.649	63.7924	15.5551	49.7786	88.4502	16.2915	16.8512	15.981	27.7516	56.7295	90.6957	22.067	18.1531	18.2508	42.7135	34.4104	43.5066
PA14_00490		41133	42821	hemolysin activation/secretion protein	Protein secretion/export apparatus	15.4852	19.5749	29.5279	12.0237	15.5612	22.9315	10.045	7.554	10.7386	15.6784	27.9726	28.8042	7.61606	4.02195	4.76824	12.6986	19.3214	18.2303
PA14_00490igr		42822	42933	hemolysin activation/secretion protein	Protein secretion/export apparatus	1.37442	1.12103	1.91478	0.420408	0.601813	1.42797	0.759706	0.415055	1.60656	0.586892	1.13285	2.46281	0.195284	0.326104	0.164422	2.83357	3.12822	0.559211
PA14_00510		42934	53265	hemagglutinin	Membrane proteins	40.5913	58.2073	108.135	47.3379	65.4257	94.1621	57.3156	45.407	42.5315	74.7029	108.318	118.322	50.969	29.6754	35.3507	77.9757	63.8525	85.783
PA14_00510igr		53266	54576	hemagglutinin	Membrane proteins	15.8517	27.1634	38.5979	28.3355	39.4618	40.0672	34.0179	36.9399	22.7455	40.3278	41.9153	56.4305	25.5821	23.5882	20.2239	37.676	41.0349	32.9935
PA14_00520		54577	54699	hypothetical protein	Hypothetical, unclassified, unknown	4.12327	5.08775	12.5972	0.252245	6.96384	9.9958	2.78559	4.73163	0.422778	1.92836	7.75564	3.96191	1.36698	0.543506	1.15095	4.30283	1.28809	1.90132
PA14_00520igr		54700	54908	hypothetical protein	Hypothetical, unclassified, unknown	4.30652	8.3646	7.55834	1.09306	5.41632	7.13986	5.82441	2.57334	1.43744	4.10824	6.88422	12.0999	0.976418	1.41312	2.46633	3.67315	2.76019	4.36185
PA14_00530		54909	55304	hypothetical protein	Hypothetical, unclassified, unknown	4.85629	5.77761	18.8455	2.77469	6.61995	12.3478	8.69441	6.39185	4.65056	5.61739	8.45278	14.8839	6.05379	3.15234	1.15095	15.847	6.44045	8.38817
PA14_00530igr		55305	55574	hypothetical protein	Hypothetical, unclassified, unknown	0.0916281	0.603631	2.721	1.42939	0.945707	1.76396	0.759706	0.415055	0.591889	0.922258	2.7014	2.0345	2.53869	2.50013	2.46633	4.93251	5.33638	3.01974
PA14_00550		55575	56984	hypothetical protein	Membrane proteins	8.15491	8.53706	35.373	5.63347	14.7014	24.2755	16.6291	13.6968	9.04745	9.47411	16.1213	20.0237	19.3331	7.50039	9.37205	16.4767	11.2248	14.875
PA14_00550igr		56985	57147	hypothetical protein	Membrane proteins	0.458141	1.81089	2.11634	0.0840816	1.11765	0.419992	1.26618	1.90925	0.591889	1.08994	1.6557	1.82034	0.195284	0.978311	0.164422	0.104947	3.49625	1.00658
PA14_00560	exoT	57148	58476	exoenzyme T	Secreted Factors (toxins, enzymes, alginate)	12.3698	18.3676	26.303	20.4318	23.1268	32.5073	21.0185	17.0173	16.6574	22.7211	23.9641	28.1617	13.084	18.5879	15.9489	14.1679	10.4887	11.2961
PA14_00560igr	exoT	58477	59017	exoenzyme T	Secreted Factors (toxins, enzymes, alginate)	6.32234	11.2965	14.4112	7.14694	10.5747	12.6837	3.46088	5.06367	3.46678	5.78508	9.84705	8.24506	0.976418	0.543506	1.80864	2.62368	3.12822	4.80922
PA14_00570		59018	59704	lipoprotein	Cell wall / LPS / capsule	42.6071	58.3797	65.4049	51.542	49.7786	59.8908	38.745	25.6504	23.0837	23.0565	35.4668	29.2325	11.5217	7.28298	7.39899	10.3898	4.2323	9.05922
PA14_00570igr		59705	59734	lipoprotein	Cell wall / LPS / capsule	9.62096	11.6415	11.5895	8.66041	7.47968	8.48383	3.96735	1.41119	3.63589	2.76678	6.88422	9.10169	2.14812	0.760909	0.164422	1.36431	1.65612	1.67763
PA14_00580		59735	60088	lipoprotein	Fatty acid and phospholipid metabolism	69.3625	104.601	114.584	51.7102	40.8373	114.826	43.1344	33.7855	21.8999	16.5168	34.4211	45.9368	7.22549	3.58714	12.0028	9.76008	7.54453	11.5197
PA14_00580igr		60089	60240	lipoprotein	Fatty acid and phospholipid metabolism	3.39024	2.50076	2.11634	4.96082	1.63349	4.61991	4.13618	0.913121	3.12856	1.25763	2.00427	2.0345	0.585851	0.760909	0.164422	0.314841	0.184013	0.335527
PA14_00590		60241	60750	lipoprotein	Fatty acid and phospholipid metabolism	18.234	24.059	25.4968	15.0506	16.5929	16.5477	10.2138	8.55013	4.65056	3.10214	6.53565	12.7424	0.976418	1.63052	1.80864	2.20389	2.02414	4.58553
PA14_00590igr		60751	60764	lipoprotein	Fatty acid and phospholipid metabolism	0.0916281	0.086233	0.100778	0.0840816	0.0859733	0.0839983	0.0844118	0.083011	0.0845556	0.0838417	0.087142	0.107079	0.195284	0.108701	0.164422	0.104947	0.184013	0.111842
PA14_00600		60765	61148	transcriptional regulator	Transcriptional regulators	0.641397	3.53555	5.74434	6.97877	5.93216	2.93994	1.26618	0.249033	1.60656	1.59299	4.79281	3.10528	0.195284	0.108701	0.164422	0.524736	0.184013	0.782896
PA14_00600igr		61149	61429	transcriptional regulator	Transcriptional regulators	5.40606	5.60514	9.5739	1.93388	7.47968	4.45191	1.94147	1.57721	1.26833	0.754575	2.52712	2.0345	8.00663	1.19571	3.45286	3.67315	3.49625	4.58553
PA14_00620		61430	63091	hypothetical protein	Hypothetical, unclassified, unknown	3.5735	4.91528	6.75212	2.2702	5.24437	8.48383	2.44794	1.90925	5.15789	4.10824	10.7185	10.1725	8.00663	14.0225	14.6336	14.7975	22.6336	21.5855
PA14_00620igr		63092	63700	hypothetical protein	Hypothetical, unclassified, unknown	1.74093	2.32829	5.54279	2.10204	3.18101	6.80386	8.69441	7.88604	12.5988	21.2119	38.4296	45.7226	65.0294	70.5471	50.4776	82.1736	128.257	111.954
PA14_00630		63701	63841	hypothetical protein	Hypothetical, unclassified, unknown	1.55768	0.431165	0.907001	1.26122	2.14933	3.27593	9.87618	5.72776	5.83433	12.9955	28.1469	27.7334	35.7369	39.8934	36.6661	56.9863	60.5403	70.7961
PA14_00630igr		63842	64664	hypothetical protein	Hypothetical, unclassified, unknown	6.13909	5.60514	14.2097	2.94286	6.448	15.8757	31.8232	21.8319	28.6643	57.7669	98.9062	122.605	185.715	181.64	169.19	215.666	267.371	301.862
PA14_00640	phzH	64665	66497	potential phenazine-modifying enzyme	Putative enzymes	2.84047	0.776097	1.51167	0.252245	0.429867	2.77194	10.7203	3.23743	7.52545	8.97106	19.2584	16.5972	72.8408	69.6775	65.2755	97.0761	115.008	105.691
PA14_00640igr	phzH	66498	66549	potential phenazine-modifying enzyme	Putative enzymes	0.0916281	0.086233	0.100778	0.0840816	0.25792	0.0839983	0.0844118	0.083011	0.0845556	0.0838417	0.261426	0.107079	1.75755	0.978311	0.164422	0.524736	2.02414	0.335527
PA14_00650		66550	66978	hypothetical protein	Hypothetical, unclassified, unknown	0.458141	0.086233	0.907001	0.0840816	3.00907	2.09996	3.12324	1.07914	2.11389	3.77288	5.66423	6.5318	30.269	34.8931	27.1296	53.628	53.1798	52.9014
PA14_00650igr		66979	67186	hypothetical protein	Hypothetical, unclassified, unknown	1.00791	0.086233	0.100778	0.0840816	0.601813	0.587988	0.253235	0.083011	0.253667	0.0838417	0.087142	0.107079	1.75755	0.108701	0.164422	1.15442	0.552039	1.00658
PA14_00660		67187	67735	RNA 2'-phosphotransferase-like protein	Putative enzymes	1.37442	2.84569	1.91478	2.43837	2.83712	6.80386	5.48676	3.07141	3.805	2.43141	7.92992	5.46102	1.75755	4.45675	4.11055	7.24135	3.12822	5.92764
PA14_00660igr		67736	67773	RNA 2'-phosphotransferase-like protein	Putative enzymes	0.458141	1.46596	4.13189	0.588571	1.97739	1.76396	2.27912	1.24516	1.60656	3.60519	2.17855	3.5336	2.92925	1.84792	1.4798	1.57421	3.12822	2.125
PA14_00670		67774	68280	hypothetical protein	Hypothetical, unclassified, unknown	8.70467	10.7791	18.6439	10.0057	14.3575	18.3956	18.9926	13.1987	20.0397	14.6723	27.1012	27.3051	45.8916	42.2848	61.6583	33.688	24.1057	28.9671
PA14_00670igr		68281	68345	hypothetical protein	Hypothetical, unclassified, unknown	0.0916281	0.086233	0.50389	0.420408	0.0859733	1.09198	0.0844118	0.083011	0.253667	0.251525	0.43571	0.107079	0.195284	0.108701	0.164422	0.104947	0.184013	0.559211
PA14_00680		68346	69266	LysR family transcriptional regulator	Transcriptional regulators	10.1707	14.9183	16.4268	8.66041	7.65163	18.5636	11.7332	12.5347	9.21656	8.30033	11.9385	8.45922	7.61606	8.15259	4.76824	5.77209	6.07243	7.9408
PA14_00680igr		69267	69373	LysR family transcriptional regulator	Transcriptional regulators	0.641397	0.086233	2.51945	0.0840816	0.0859733	2.26795	2.44794	1.90925	4.81967	0.251525	0.958562	0.535394	6.83492	1.63052	2.13749	1.7841	2.76019	0.559211
PA14_00690		69374	70261	hypothetical protein	Putative enzymes	2.84047	2.84569	6.14745	2.77469	0.77376	5.96388	10.5515	6.39185	5.15789	8.13264	7.40707	7.60259	10.35	11.631	9.7009	7.66114	10.8568	10.4013
PA14_00690igr		70262	70323	hypothetical protein	Putative enzymes	0.824653	0.086233	0.100778	0.756734	0.945707	0.755985	0.928529	0.083011	0.0845556	0.586892	0.087142	0.107079	2.14812	0.543506	0.164422	1.36431	0.920065	1.45395
PA14_00700		70324	71028	hypothetical protein	Biosynthesis of cofactors, prosthetic groups and carriers	4.30652	4.74281	3.12412	2.43837	3.35296	3.94792	5.48676	5.06367	7.86367	6.28813	6.70993	7.38843	11.9123	13.1529	14.6336	18.3657	6.80848	13.9803
PA14_00700igr		71029	71111	hypothetical protein	Biosynthesis of cofactors, prosthetic groups and carriers	0.0916281	0.086233	0.302334	0.0840816	0.0859733	0.587988	0.759706	1.07914	0.0845556	0.922258	0.087142	0.107079	0.195284	3.36974	1.15095	0.73463	0.920065	4.58553
PA14_00710	osmC	71112	71567	osmotically inducible protein OsmC	Adaptation, Protection	1.92419	2.15582	3.93034	1.26122	3.18101	4.45191	10.2138	8.05207	12.7679	6.79118	18.2127	17.668	61.5143	59.2422	79.087	38.5156	46.5553	33.4408
PA14_00710igr	osmC	71568	71677	osmotically inducible protein OsmC	Adaptation, Protection	0.0916281	2.67322	3.12412	1.42939	0.77376	3.44393	4.47382	3.23743	2.79033	2.09604	4.26996	5.46102	7.22549	7.28298	6.08361	4.72262	6.80848	4.58553
PA14_00720		71678	71911	hypothetical protein	Hypothetical, unclassified, unknown	7.42188	7.15734	14.8144	8.15592	14.0137	18.8996	17.3044	13.1987	11.9223	19.1997	39.301	33.7298	26.7538	25.5448	29.4315	36.2068	44.7152	47.9803
PA14_00720igr		71912	71922	hypothetical protein	Hypothetical, unclassified, unknown	0.0916281	0.086233	0.302334	0.0840816	0.0859733	0.0839983	0.0844118	0.249033	0.0845556	0.0838417	0.43571	0.749551	0.195284	0.326104	0.164422	0.73463	0.552039	0.335527
PA14_00730		71923	72360	hypothetical protein	Hypothetical, unclassified, unknown	5.03955	5.26021	17.233	5.29714	7.13579	14.3637	14.0968	11.0405	10.9077	10.9833	19.607	25.806	17.3802	16.4139	17.2643	24.2428	24.4737	29.6382
PA14_00730igr		72361	72416	hypothetical protein	Hypothetical, unclassified, unknown	0.0916281	0.603631	0.100778	0.0840816	0.0859733	1.09198	0.590882	0.415055	0.253667	0.586892	2.00427	0.107079	1.75755	0.326104	0.82211	1.15442	1.28809	1.00658
PA14_00740		72417	72833	lipoprotein	Fatty acid and phospholipid metabolism	1.92419	6.12254	6.95368	6.64245	3.8688	7.13986	7.51265	7.22196	5.327	5.78508	10.1956	4.81854	20.8953	11.8484	15.2912	15.0074	15.6411	18.2303
PA14_00740igr		72834	72924	lipoprotein	Fatty acid and phospholipid metabolism	0.0916281	0.086233	0.100778	0.0840816	0.0859733	0.0839983	0.0844118	0.249033	0.591889	0.251525	0.43571	0.107079	0.195284	0.326104	0.164422	0.104947	0.184013	0.111842
PA14_00750		72925	74052	hypothetical protein	Putative enzymes	15.3019	29.5779	39.4042	12.1918	29.145	44.9391	22.3691	23.6581	21.8999	38.3156	45.2267	46.7934	24.4104	20.1097	16.2778	18.5756	12.3289	15.0987
PA14_00750igr		74053	74059	hypothetical protein	Putative enzymes	0.0916281	0.086233	0.100778	0.0840816	0.0859733	0.0839983	0.0844118	0.083011	0.0845556	0.0838417	0.087142	0.107079	0.195284	0.108701	0.164422	0.104947	0.184013	0.111842
PA14_00760		74060	75043	hypothetical protein	Hypothetical, unclassified, unknown	21.3494	24.5764	25.6984	18.7502	20.7196	29.1474	23.3821	23.9902	20.547	16.6845	19.9555	45.2943	27.9255	25.5448	27.4585	19.4152	28.522	22.2566
PA14_00760igr		75044	75075	hypothetical protein	Hypothetical, unclassified, unknown	0.641397	0.603631	0.50389	0.588571	0.429867	0.0839983	0.759706	0.581077	0.761	0.419208	0.958562	3.10528	0.585851	0.978311	0.493266	0.73463	0.552039	1.00658
PA14_00770		75076	75741	hypothetical protein	Putative enzymes	22.9987	34.9244	37.5902	20.4318	26.7377	39.0592	31.3168	34.1175	29.3408	15.8461	26.404	41.2253	36.9086	28.371	44.5584	27.3912	29.2581	32.7698
PA14_00780		75742	76276	hypothetical protein	Transport of small molecules	14.3856	28.0257	21.6673	10.6784	19.0001	24.2755	21.0185	18.8435	15.3046	9.30643	15.947	18.7388	25.5821	17.5009	13.647	21.5142	11.9608	19.3487
PA14_00780igr		76277	76353	hypothetical protein	Transport of small molecules	0.274884	0.431165	0.907001	0.420408	1.11765	1.42797	1.94147	1.24516	0.253667	0.419208	0.43571	1.17787	0.195284	0.326104	0.164422	2.20389	0.552039	0.111842
PA14_00790	prlC	76354	78399	oligopeptidase A	Translation, post-translational modification, degradation	86.5886	137.714	139.174	122.002	96.72	130.281	181.401	170.422	176.975	100.694	126.792	172.932	240.785	176.205	204.705	174.317	145.922	171.23
PA14_00800		78400	78671	hypothetical protein	Nucleotide biosynthesis and metabolism	6.68885	11.6415	9.97701	8.66041	4.38464	13.0197	17.6421	13.6968	9.04745	7.46191	11.2413	11.8857	20.8953	10.544	11.0163	15.0074	16.3772	18.0066
PA14_00800igr		78672	78759	hypothetical protein	Nucleotide biosynthesis and metabolism	2.10745	2.67322	4.33345	2.77469	4.72853	4.9559	1.435	1.57721	3.12856	4.10824	3.04997	7.60259	3.31982	0.543506	0.493266	2.41378	3.49625	5.70395
PA14_00810		78760	79818	DNA repair photolyase	DNA replication, recombination, modification and repair	16.9512	21.9894	26.7061	10.6784	16.4209	26.6275	14.0968	10.0443	9.72389	12.6601	24.1383	23.0219	5.66322	5.32636	2.13749	11.859	10.4887	18.2303
PA14_00810igr		79819	80048	DNA repair photolyase	DNA replication, recombination, modification and repair	1.92419	2.15582	2.51945	1.42939	2.14933	2.93994	0.928529	2.57334	0.422778	0.754575	2.52712	0.749551	0.195284	0.326104	1.80864	0.944524	2.76019	0.559211
PA14_00820		80049	80963	hypothetical protein	Hypothetical, unclassified, unknown	29.4126	26.3011	31.745	23.9633	15.2173	28.3074	33.3426	29.3029	49.2959	27.2485	39.8239	45.2943	48.235	55.3289	55.0814	24.0329	41.4029	22.704
PA14_00820igr		80964	81024	hypothetical protein	Hypothetical, unclassified, unknown	0.641397	0.086233	0.50389	0.420408	2.14933	1.25997	0.253235	0.249033	1.26833	0.0838417	1.30713	1.60618	0.195284	0.978311	0.493266	0.944524	0.920065	0.335527
PA14_00830		81025	82737	hypothetical protein	Hypothetical, unclassified, unknown	16.5847	26.646	74.4749	17.4049	53.9053	76.6905	21.6938	22.828	20.3779	49.8858	66.1408	85.1276	25.9727	19.6749	28.7739	50.6895	47.2913	50.4408
PA14_00850		82738	83929	hypothetical protein	Transport of small molecules	5.2228	12.1588	12.5972	2.77469	7.65163	9.9958	4.305	3.90152	5.83433	5.28203	8.80134	12.9565	0.976418	3.80454	4.43939	5.3523	5.7044	3.24342
PA14_00860		83930	84648	ABC transporter ATP-binding protein	Transport of small molecules	5.03955	6.63994	5.13967	5.96979	2.83712	6.80386	7.175	4.89765	5.49611	6.12044	5.83851	2.46281	1.75755	5.32636	4.43939	7.45124	3.49625	5.0329
PA14_00875	ppkA	84649	87743	serine/threonine protein kinase PpkA	Translation, post-translational modification, degradation	22.0824	30.2678	43.6368	30.858	30.1766	39.0592	24.395	17.3493	19.7014	16.0138	32.504	33.0873	16.5991	12.5006	17.2643	15.4272	20.0574	23.375
PA14_00875igr	ppkA	87744	87750	serine/threonine protein kinase PpkA	Translation, post-translational modification, degradation	0.0916281	0.086233	1.51167	0.0840816	0.429867	0.0839983	0.253235	0.083011	0.0845556	0.0838417	0.609994	0.107079	0.195284	0.108701	0.164422	0.104947	0.184013	0.111842
PA14_00890		87751	88479	phosphoprotein phosphatase	Putative enzymes	12.1865	19.9198	27.7139	16.9004	14.0137	23.6035	16.7979	5.72776	10.9077	12.4924	18.0384	21.737	8.00663	5.32636	6.7413	12.2788	10.4887	6.37501
PA14_00890igr		88480	88488	phosphoprotein phosphatase	Putative enzymes	0.0916281	0.258699	1.31011	1.09306	0.25792	0.0839983	0.759706	0.747099	0.0845556	0.0838417	0.087142	0.749551	0.585851	0.326104	0.164422	0.104947	0.184013	0.111842
PA14_00900		88489	89169	hypothetical protein	Hypothetical, unclassified, unknown	9.98747	19.7473	30.1326	16.7322	12.2942	24.4435	17.3044	13.6968	10.5694	13.3308	13.8556	18.0963	6.44436	4.45675	5.09708	11.0194	6.80848	10.4013
PA14_00910		89170	92474	hypothetical protein	Hypothetical, unclassified, unknown	44.9894	65.9682	89.7931	47.8424	43.4165	79.2104	54.7832	39.4302	45.2372	35.465	41.0439	67.1384	30.6595	40.9804	39.6257	43.9728	34.0424	49.3224
PA14_00910igr		92475	92695	hypothetical protein	Hypothetical, unclassified, unknown	2.10745	4.39788	4.33345	2.10204	3.18101	6.29987	1.77265	2.57334	2.45211	3.77288	2.52712	1.60618	2.14812	0.108701	1.80864	1.7841	1.28809	2.34869
PA14_00925		92696	94045	hypothetical protein	Hypothetical, unclassified, unknown	5.58932	10.4342	12.5972	12.6963	8.85525	10.4998	7.34382	5.06367	4.81967	4.94666	8.62706	6.96012	7.22549	4.67415	6.41246	4.51273	4.2323	6.82238
PA14_00925igr		94046	94051	hypothetical protein	Hypothetical, unclassified, unknown	0.0916281	0.086233	0.100778	0.0840816	0.0859733	0.251995	0.0844118	0.083011	0.0845556	0.0838417	0.087142	0.107079	0.195284	0.108701	0.164422	0.104947	0.184013	0.111842
PA14_00940		94052	95386	hypothetical protein	Hypothetical, unclassified, unknown	7.05537	15.6082	11.791	5.80163	7.99552	13.8597	11.3956	6.88991	7.35634	5.78508	9.84705	17.4538	13.4746	7.50039	7.07015	4.09294	5.7044	6.37501
PA14_00940igr		95387	95401	hypothetical protein	Hypothetical, unclassified, unknown	0.0916281	0.431165	0.50389	0.0840816	0.25792	0.0839983	0.253235	0.083011	0.0845556	0.251525	0.087142	0.535394	0.195284	0.326104	0.164422	0.104947	0.184013	0.111842
PA14_00960		95402	95866	lipoprotein	Fatty acid and phospholipid metabolism	18.6005	16.298	18.8455	9.1649	8.33941	18.3956	10.5515	8.05207	10.2312	4.61129	8.97563	14.8839	10.35	9.89181	11.674	13.3283	5.7044	7.04606
PA14_00960igr		95867	95910	lipoprotein	Fatty acid and phospholipid metabolism	0.274884	0.603631	1.31011	0.588571	0.25792	3.10794	0.253235	0.249033	0.0845556	0.754575	0.784278	2.67697	0.976418	1.41312	0.82211	0.314841	1.65612	1.23026
PA14_00970		95911	96453	hypothetical protein	Hypothetical, unclassified, unknown	5.58932	13.3661	20.6595	12.8645	6.79189	15.8757	9.53853	7.05593	10.5694	9.13874	16.4698	9.31585	14.6463	11.1962	12.3317	7.66114	11.5928	9.50659
PA14_00980		96454	97409	hypothetical protein	Hypothetical, unclassified, unknown	5.40606	11.469	10.9848	7.48326	10.5747	13.3557	8.01912	5.06367	8.54011	14.5046	23.6155	19.1671	10.35	10.7614	10.0297	8.71061	15.6411	14.875
PA14_00980igr		97410	97776	hypothetical protein	Hypothetical, unclassified, unknown	20.2498	44.2375	109.142	20.6	70.5841	92.6501	14.4344	27.3106	13.1061	58.27	61.2608	118.964	21.6765	14.8921	11.0163	54.8873	41.0349	47.9803
PA14_00990		97777	98811	hypothetical protein	Hypothetical, unclassified, unknown	10.7205	19.4024	28.117	10.6784	19.6879	36.2033	15.2785	11.7045	8.371	15.6784	24.6612	30.5174	8.00663	6.63078	4.43939	11.4392	5.33638	15.5461
PA14_00990igr		98812	98899	hypothetical protein	Hypothetical, unclassified, unknown	0.0916281	1.12103	2.721	0.0840816	3.69685	1.25997	0.928529	0.747099	2.283	0.922258	0.784278	1.60618	0.585851	1.41312	1.4798	1.36431	2.39217	5.0329
PA14_01010		98900	99418	hypothetical protein	Hypothetical, unclassified, unknown	28.8629	51.4811	57.5442	27.831	28.8011	57.0349	46.3421	39.4302	34.7523	16.5168	28.3212	32.8732	16.2085	29.0232	36.995	23.823	24.8418	28.0724
PA14_01010igr		99419	99430	hypothetical protein	Hypothetical, unclassified, unknown	0.0916281	0.431165	0.705445	0.420408	0.25792	2.43595	0.928529	0.913121	0.253667	0.0838417	0.261426	0.321236	1.36698	0.108701	0.82211	1.57421	0.184013	0.111842
PA14_01020		99431	100927	hypothetical protein	Hypothetical, unclassified, unknown	92.2695	126.849	123.05	97.4506	67.3171	127.929	109.82	83.26	110.345	63.1328	76.075	96.2638	78.3087	61.1988	83.0331	72.7283	63.8525	68.783
PA14_01020igr		100928	101002	hypothetical protein	Hypothetical, unclassified, unknown	11.087	5.77761	8.16301	9.66939	6.448	7.81184	10.7203	6.88991	13.7826	4.10824	7.40707	12.3141	15.818	11.631	12.0028	6.61167	9.38466	15.0987
PA14_01030		101003	101491	hypothetical protein	Hypothetical, unclassified, unknown	26.114	21.1271	25.2953	21.609	13.1539	13.6917	23.0444	16.0211	25.9586	10.1448	17.8641	28.8042	17.7708	27.0666	14.9624	12.4887	11.2248	12.8619
PA14_01030igr		101492	101658	hypothetical protein	Hypothetical, unclassified, unknown	0.274884	0.431165	0.705445	0.0840816	1.11765	0.587988	1.26618	0.415055	0.761	0.586892	0.261426	0.107079	0.195284	0.326104	0.493266	0.314841	0.184013	0.335527
PA14_01040		101659	102504	secretion protein	Protein secretion/export apparatus	19.8833	24.059	30.3342	17.0686	14.5295	19.7396	16.1226	11.3725	12.5988	9.80948	13.8556	15.0981	6.05379	1.63052	7.72783	8.50072	3.86427	6.59869
PA14_01040igr		102505	102505	secretion protein	Protein secretion/export apparatus	0.0916281	0.603631	0.100778	0.0840816	0.0859733	0.0839983	0.0844118	0.083011	0.0845556	0.0838417	0.087142	0.107079	0.195284	0.108701	0.164422	0.104947	0.184013	0.111842
PA14_01060		102506	103015	hypothetical protein	Hypothetical, unclassified, unknown	5.58932	6.8124	11.9926	6.47428	4.72853	5.29189	2.95441	2.07527	3.97411	2.59909	4.61853	2.89113	1.36698	1.84792	2.79517	1.57421	0.920065	2.57237
PA14_01070		103016	104871	hypothetical protein	Hypothetical, unclassified, unknown	21.5326	14.7458	27.9155	14.0416	22.611	26.1235	8.69441	6.22582	8.54011	11.654	6.36137	14.0273	2.53869	4.02195	6.7413	5.14241	3.49625	4.58553
PA14_01080		104872	105881	hypothetical protein	Hypothetical, unclassified, unknown	10.1707	10.7791	11.791	15.2188	7.30773	17.5556	7.85029	4.73163	6.67989	8.30033	8.10421	15.0981	3.31982	2.06532	5.42593	5.3523	6.07243	3.91448
PA14_01100		105882	108582	ClpA/B-type chaperone	Translation, post-translational modification, degradation	22.8154	20.9546	38.1948	20.2637	18.1404	27.1315	18.4862	18.5114	22.069	15.5107	22.5698	39.9404	8.78776	11.631	12.6605	10.5997	18.5853	15.7698
PA14_01100igr		108583	108628	ClpA/B-type chaperone	Translation, post-translational modification, degradation	1.37442	2.15582	3.72878	1.09306	1.46155	2.93994	0.759706	0.415055	1.09922	2.09604	0.609994	2.24865	0.195284	0.108701	1.80864	1.57421	0.552039	0.111842
PA14_01110		108629	110560	hypothetical protein	Hypothetical, unclassified, unknown	24.8312	17.5053	49.8851	20.9363	23.2988	40.2352	21.3562	19.1755	18.0103	17.5229	27.2755	39.7262	16.9897	9.89181	14.9624	23.823	22.6336	27.4013
PA14_01110igr		110561	110674	hypothetical protein	Hypothetical, unclassified, unknown	1.55768	3.88048	3.32567	3.78367	2.32128	7.13986	1.94147	1.74323	1.60656	3.60519	6.53565	2.89113	0.976418	2.06532	1.15095	3.67315	3.49625	4.58553
PA14_01120		110675	110959	hypothetical protein	Hypothetical, unclassified, unknown	2.47396	9.05446	9.5739	4.45633	5.07243	8.48383	6.66853	5.06367	4.81967	3.77288	6.53565	12.0999	5.27266	4.23935	2.46633	6.19188	2.39217	2.79606
PA14_01120igr		110960	110971	hypothetical protein	Hypothetical, unclassified, unknown	1.00791	0.776097	2.31789	1.42939	0.945707	0.251995	1.09735	0.747099	1.60656	2.43141	1.6557	3.31944	1.75755	2.93493	1.15095	0.944524	0.184013	0.111842
PA14_01130		110972	111205	hypothetical protein	Hypothetical, unclassified, unknown	5.58932	2.84569	6.75212	3.44735	3.00907	6.63587	4.47382	4.5656	3.29767	1.42531	4.61853	7.81675	5.27266	2.28273	3.12402	1.7841	2.02414	3.24342
PA14_01140		111206	112514	hypothetical protein	Hypothetical, unclassified, unknown	8.88793	16.1256	32.1482	11.0147	11.9503	16.7157	9.70735	11.2065	13.4443	10.3125	9.49848	22.3795	12.3029	3.15234	7.39899	3.67315	6.80848	6.82238
PA14_01140igr		112515	112592	hypothetical protein	Hypothetical, unclassified, unknown	0.0916281	0.086233	0.100778	0.420408	0.0859733	0.923981	0.0844118	0.083011	0.0845556	0.0838417	0.784278	0.107079	0.195284	0.326104	0.164422	0.104947	0.184013	0.111842
PA14_01150		112593	113027	hypothetical protein	Hypothetical, unclassified, unknown	5.03955	3.88048	6.95368	0.588571	4.55659	7.13986	2.11029	1.74323	2.62122	4.27593	6.0128	6.5318	2.14812	2.06532	1.80864	2.83357	2.02414	1.90132
PA14_01150igr		113028	113280	hypothetical protein	Hypothetical, unclassified, unknown	1.92419	3.53555	14.6128	3.78367	7.13579	17.0517	12.0709	9.38024	10.4003	11.654	9.3242	19.8096	14.2557	17.9357	16.2778	27.3912	39.9308	36.7961
PA14_01160		113281	115506	hypothetical protein	Hypothetical, unclassified, unknown	12.7363	26.4735	48.4742	13.5371	31.5522	46.2831	30.9791	23.9902	26.4659	33.9559	64.5722	62.8552	28.3161	37.5019	29.4315	60.9743	74.8933	57.1514
PA14_01160igr		115507	115533	hypothetical protein	Hypothetical, unclassified, unknown	0.0916281	0.086233	0.100778	0.0840816	0.0859733	0.0839983	0.0844118	0.083011	0.0845556	0.922258	0.087142	0.107079	0.195284	0.108701	0.164422	0.104947	0.184013	0.111842
PA14_01170		115534	115983	hypothetical protein	Hypothetical, unclassified, unknown	3.20699	3.70802	1.91478	0.756734	2.49323	4.28391	3.79853	2.57334	1.60656	3.10214	6.70993	3.5336	5.66322	1.41312	5.42593	7.24135	4.60032	3.69079
PA14_01180		115984	117112	hypothetical protein	Hypothetical, unclassified, unknown	1.55768	6.29501	3.12412	4.62449	1.97739	6.29987	2.27912	2.57334	1.77567	2.76678	1.82998	5.88933	5.66322	3.15234	1.4798	2.62368	3.12822	2.34869
PA14_01190		117113	118146	3-oxoacyl-ACP synthase	Fatty acid and phospholipid metabolism	0.458141	1.81089	3.72878	2.10204	2.66517	6.46787	1.94147	3.40345	1.60656	3.10214	4.09567	4.81854	6.05379	6.84818	2.46633	4.30283	2.39217	3.24342
PA14_01200		118147	119237	hypothetical protein	Hypothetical, unclassified, unknown	11.6368	10.6067	19.8532	6.81061	9.19915	21.9236	8.52559	10.0443	12.2606	11.9894	29.7154	26.2343	16.2085	12.9354	21.5393	21.5142	17.1132	19.125
PA14_01200igr		119238	119247	hypothetical protein	Hypothetical, unclassified, unknown	1.19117	0.086233	0.100778	0.0840816	0.77376	0.923981	0.759706	0.415055	0.422778	0.0838417	0.958562	0.749551	0.195284	0.543506	0.82211	0.314841	1.28809	2.57237
PA14_01220		119248	120168	hypothetical protein	Hypothetical, unclassified, unknown	5.58932	12.8487	12.1941	4.79265	8.68331	18.0596	14.0968	11.5385	15.981	10.9833	16.6441	19.8096	19.7236	17.2835	19.8951	10.3898	14.537	15.3224
PA14_01220igr		120169	120177	hypothetical protein	Hypothetical, unclassified, unknown	0.274884	0.086233	0.100778	0.0840816	0.0859733	0.755985	0.0844118	0.083011	0.0845556	0.0838417	0.087142	0.107079	0.195284	0.543506	0.164422	0.104947	0.184013	0.782896
PA14_01230		120178	121410	hypothetical protein	Hypothetical, unclassified, unknown	5.77257	12.8487	11.5895	2.94286	8.16747	12.0118	9.53853	11.8706	6.849	9.13874	8.27849	14.2415	7.22549	7.71779	13.3182	12.0689	10.8568	14.4276
PA14_01230igr		121411	121785	hypothetical protein	Hypothetical, unclassified, unknown	1.55768	2.15582	5.13967	2.94286	1.63349	1.93196	5.14912	6.72389	2.11389	1.92836	2.17855	1.17787	8.39719	7.93519	12.0028	7.24135	8.64861	3.69079
PA14_01240		121786	122514	carbonic anhydrase	Adaptation, Protection	9.80421	19.9198	14.0081	13.7053	8.33941	21.4196	18.3174	12.7007	12.5988	11.1509	17.8641	18.5246	26.7538	23.5882	15.2912	16.4767	23.0016	18.2303
PA14_01240igr		122515	122724	carbonic anhydrase	Adaptation, Protection	1.37442	1.98336	1.51167	0.420408	1.11765	1.09198	1.77265	1.24516	2.11389	0.419208	0.087142	1.17787	1.75755	4.02195	3.45286	0.73463	2.02414	3.46711
PA14_01250		122725	124296	sulfate transporter	Transport of small molecules	9.98747	9.39939	9.77546	5.96979	7.47968	7.81184	10.7203	7.05593	11.7532	5.95276	9.84705	6.31764	22.4576	21.1967	34.0354	12.6986	20.4254	17.7829
PA14_01250igr		124297	124432	sulfate transporter	Transport of small molecules	0.641397	0.948563	1.91478	1.09306	2.66517	2.09996	1.435	1.74323	3.12856	2.76678	3.22425	3.31944	4.10095	3.80454	5.09708	5.5622	4.96835	5.92764
PA14_01270		124433	125029	hypothetical protein	Hypothetical, unclassified, unknown	17.3177	33.7171	48.2726	12.5282	23.1268	38.0512	19.3303	20.3377	10.9077	8.63569	11.7642	22.1653	24.4104	23.1534	17.922	24.4527	23.7377	38.8093
PA14_01270igr		125030	125292	hypothetical protein	Hypothetical, unclassified, unknown	1.92419	1.81089	5.13967	1.26122	5.58827	4.7879	2.44794	3.23743	6.00345	4.94666	8.97563	11.0291	9.95946	12.2832	6.41246	11.4392	18.5853	21.1382
PA14_01290	coxB	125293	126417	cytochrome c oxidase subunit II	Energy metabolism	2.47396	3.53555	7.15523	2.2702	5.76021	7.30785	2.78559	2.07527	3.46678	5.11434	5.66423	10.3866	12.6934	8.15259	9.04321	11.4392	21.1615	17.7829
PA14_01290igr	coxB	126418	126426	cytochrome c oxidase subunit II	Energy metabolism	0.0916281	0.086233	0.100778	0.0840816	0.0859733	0.0839983	0.0844118	0.083011	0.0845556	0.0838417	0.261426	0.107079	0.585851	0.108701	0.164422	0.104947	0.184013	0.335527
PA14_01300	coxA	126427	128019	cytochrome c oxidase subunit I	Energy metabolism	0.274884	1.12103	7.7599	1.26122	6.10411	5.45989	3.12324	1.57721	2.45211	3.10214	4.09567	5.46102	12.6934	13.5877	8.05668	14.1679	20.4254	20.0198
PA14_01300igr	coxA	128020	128029	cytochrome c oxidase subunit I	Energy metabolism	0.0916281	0.086233	0.100778	0.0840816	0.0859733	0.0839983	0.0844118	0.083011	0.0845556	0.0838417	0.087142	0.107079	0.195284	0.108701	0.164422	0.104947	0.184013	0.111842
PA14_01310		128030	128584	cytochrome C oxidase assembly protein	Central intermediary metabolism	0.824653	0.603631	0.302334	0.924898	0.77376	2.93994	2.11029	1.41119	0.591889	2.59909	5.14138	6.5318	4.88209	3.36974	8.38552	7.87103	14.169	10.4013
PA14_01310igr		128585	128594	cytochrome C oxidase assembly protein	Central intermediary metabolism	0.0916281	0.086233	0.100778	0.0840816	0.0859733	0.0839983	0.0844118	0.083011	0.0845556	0.0838417	0.087142	0.107079	0.195284	0.108701	0.493266	0.104947	0.184013	0.111842
PA14_01320	coIII	128595	129482	cytochrome c oxidase subunit III	Energy metabolism	3.39024	2.84569	5.9459	3.11102	5.76021	6.80386	8.01912	8.88217	3.12856	8.63569	16.8184	15.7406	27.9255	25.5448	29.4315	57.1962	74.5253	63.1909
PA14_01320igr	coIII	129483	129497	cytochrome c oxidase subunit III	Energy metabolism	0.0916281	0.086233	0.100778	0.0840816	0.0859733	0.0839983	0.0844118	0.083011	0.253667	0.0838417	0.087142	0.107079	0.195284	0.543506	0.164422	2.20389	0.920065	0.782896
PA14_01330		129498	129707	hypothetical protein	Hypothetical, unclassified, unknown	0.458141	1.46596	7.35679	0.756734	3.35296	3.94792	6.49971	9.87831	4.65056	11.1509	10.8928	11.2433	24.4104	29.458	19.8951	44.1827	63.1165	52.6777
PA14_01330igr		129708	129722	hypothetical protein	Hypothetical, unclassified, unknown	0.0916281	0.086233	0.100778	0.0840816	0.0859733	0.0839983	0.0844118	0.083011	0.0845556	0.0838417	0.087142	0.107079	0.195284	0.108701	0.164422	0.104947	0.184013	0.111842
PA14_01340		129723	130517	hypothetical protein	Hypothetical, unclassified, unknown	1.00791	0.776097	1.10856	1.93388	3.35296	3.27593	1.09735	0.083011	0.930111	1.59299	1.6557	1.82034	4.10095	6.84818	7.39899	7.03146	6.44045	8.38817
PA14_01350		130518	131070	hypothetical protein	Hypothetical, unclassified, unknown	0.274884	1.12103	0.100778	0.252245	1.2896	1.42797	0.0844118	0.415055	1.26833	0.754575	1.13285	2.89113	5.27266	1.84792	5.42593	3.46325	2.39217	1.90132
PA14_01350igr		131071	131134	hypothetical protein	Hypothetical, unclassified, unknown	0.0916281	0.086233	0.100778	0.0840816	0.0859733	0.419992	0.0844118	0.249033	0.253667	0.419208	0.43571	0.535394	0.195284	0.543506	0.164422	1.57421	0.184013	0.335527
PA14_01360		131135	132208	hypothetical protein	Energy metabolism	0.641397	1.46596	0.50389	0.756734	0.945707	0.755985	0.590882	0.249033	0.591889	1.08994	1.30713	2.67697	6.83492	2.50013	2.13749	3.88304	4.96835	5.25658
PA14_01360igr		132209	132233	hypothetical protein	Energy metabolism	0.0916281	0.086233	0.100778	0.0840816	0.0859733	0.0839983	0.422059	0.083011	0.0845556	0.0838417	0.087142	0.107079	0.195284	0.108701	0.164422	0.524736	0.184013	0.335527
PA14_01380		132234	133148	protoheme IX farnesyltransferase	Energy metabolism	7.42188	14.056	16.4268	5.96979	6.61995	17.8916	19.4991	17.0173	10.0621	9.97716	12.8099	23.0219	30.269	26.8492	34.693	22.5636	21.8975	25.3882
PA14_01380igr		133149	133173	protoheme IX farnesyltransferase	Energy metabolism	2.10745	0.776097	1.51167	0.0840816	0.77376	1.76396	1.09735	1.07914	0.930111	0.419208	0.784278	3.31944	2.14812	0.760909	1.80864	1.57421	2.39217	0.559211
PA14_01390		133174	133809	hypothetical protein	Energy metabolism	10.1707	12.1588	13.4035	6.81061	10.9186	11.0038	18.1485	15.025	9.893	14.6723	19.2584	20.452	13.8651	17.2835	14.9624	25.0824	23.0016	25.6119
PA14_01390igr		133810	133848	hypothetical protein	Energy metabolism	0.641397	2.15582	1.31011	0.0840816	1.46155	0.419992	1.09735	0.415055	1.77567	1.59299	1.82998	3.96191	1.75755	0.108701	0.82211	4.09294	2.39217	2.34869
PA14_01400		133849	134301	hypothetical protein	Transport of small molecules	5.95583	6.98487	6.95368	2.77469	5.76021	5.62789	7.00618	6.72389	6.67989	8.13264	12.8099	14.8839	6.44436	4.89156	6.7413	7.45124	6.80848	8.38817
PA14_01400igr		134302	134432	hypothetical protein	Transport of small molecules	1.37442	4.57035	6.14745	2.2702	5.07243	4.11592	7.85029	5.72776	3.46678	4.61129	1.6557	4.81854	11.5217	2.50013	7.07015	6.61167	3.86427	5.92764
PA14_01410		134433	134906	hypothetical protein	Transcriptional regulators	17.8675	38.2012	32.5513	18.4139	26.3938	35.6993	31.3168	38.4341	26.4659	19.0321	27.624	30.9458	41.2048	31.8495	32.72	32.0089	39.9308	38.5856
PA14_01410igr		134907	135161	hypothetical protein	Transcriptional regulators	1.92419	1.29349	0.705445	1.09306	0.429867	0.587988	0.928529	1.24516	1.26833	1.08994	1.30713	1.17787	1.36698	0.326104	6.41246	1.15442	2.39217	0.782896
PA14_01430		135162	135890	short chain dehydrogenase	Biosynthesis of cofactors, prosthetic groups and carriers	6.5056	4.05295	6.75212	4.79265	6.448	8.98782	5.82441	3.40345	3.46678	4.94666	8.45278	7.60259	9.17833	5.76117	10.0297	4.09294	11.5928	6.82238
PA14_01430igr		135891	135914	short chain dehydrogenase	Biosynthesis of cofactors, prosthetic groups and carriers	0.0916281	0.086233	0.100778	0.0840816	0.0859733	0.0839983	0.0844118	0.083011	0.0845556	0.0838417	0.261426	0.107079	0.195284	0.108701	0.164422	0.104947	0.184013	0.111842
PA14_01440		135915	136502	hypothetical protein	Biosynthesis of cofactors, prosthetic groups and carriers	3.39024	2.32829	4.53501	2.2702	3.18101	7.30785	1.60382	2.73936	1.94478	1.42531	4.26996	1.60618	5.27266	6.41337	4.43939	5.5622	3.49625	3.24342
PA14_01440igr		136503	136731	hypothetical protein	Biosynthesis of cofactors, prosthetic groups and carriers	0.0916281	0.258699	0.302334	0.0840816	0.0859733	0.251995	0.0844118	0.083011	0.253667	0.0838417	0.609994	0.107079	1.75755	0.326104	0.164422	0.104947	0.184013	0.111842
PA14_01460		136732	138081	C4-dicarboxylate transporter DctA	Transport of small molecules	8.33816	6.63994	31.1404	5.96979	19.8598	41.5792	8.86323	8.88217	8.87834	7.62959	17.8641	17.8821	7.22549	6.19597	9.7009	13.5382	8.28058	12.8619
PA14_01460igr		138082	138129	C4-dicarboxylate transporter DctA	Transport of small molecules	0.274884	0.086233	0.100778	0.0840816	0.0859733	0.0839983	0.0844118	0.083011	0.0845556	0.251525	0.087142	0.749551	0.195284	0.108701	0.164422	0.104947	0.184013	0.111842
PA14_01470		138130	138816	transcriptional regulator	Transcriptional regulators	0.0916281	2.50076	5.9459	2.2702	7.65163	5.79588	5.14912	5.56174	3.805	6.12044	6.0128	3.10528	9.17833	4.89156	5.09708	2.62368	9.01664	6.82238
PA14_01470igr		138817	138916	transcriptional regulator	Transcriptional regulators	0.458141	0.776097	0.907001	2.43837	0.601813	1.09198	1.435	0.747099	2.283	1.42531	2.7014	1.60618	6.44436	2.28273	9.04321	2.20389	3.86427	1.00658
PA14_01480		138917	139651	hypothetical protein	Transcriptional regulators	1.55768	3.88048	0.705445	2.10204	2.14933	3.77992	2.61676	1.74323	1.43744	2.09604	1.82998	2.46281	4.10095	3.15234	1.15095	3.88304	3.86427	4.13816
PA14_01480igr		139652	139830	hypothetical protein	Transcriptional regulators	3.02373	1.63843	17.6361	2.77469	9.88693	15.5397	21.8626	19.0095	31.7083	74.1999	120.169	129.886	152.516	169.465	194.84	316.416	359.377	290.678
PA14_01490		139831	140241	hemolysin	Putative enzymes	3.20699	8.3646	32.3497	4.45633	21.5793	33.6833	32.6673	22.496	27.8188	80.5718	136.029	131.386	137.284	137.072	145.185	289.969	357.169	352.862
PA14_01490igr		140242	140272	hemolysin	Putative enzymes	0.0916281	0.258699	0.100778	0.0840816	0.0859733	0.419992	0.0844118	0.083011	0.253667	0.0838417	0.43571	0.107079	0.195284	0.108701	0.82211	1.15442	0.184013	2.57237
PA14_01500		140273	141181	transcriptional regulator	Transcriptional regulators	11.2703	11.9864	18.8455	14.378	21.4074	21.4196	12.0709	8.88217	11.5841	24.0626	55.5095	46.3651	20.5048	35.1105	30.0892	79.445	82.9899	97.6383
PA14_01500igr		141182	141480	transcriptional regulator	Transcriptional regulators	3.5735	6.63994	4.33345	6.81061	6.61995	6.63587	6.16206	6.88991	1.94478	7.12654	5.14138	6.10349	5.27266	3.15234	7.39899	7.03146	3.86427	8.16448
PA14_01510		141481	141762	hypothetical protein	Hypothetical, unclassified, unknown	2.2907	6.63994	6.75212	6.47428	7.82357	9.8278	7.00618	4.73163	3.63589	3.10214	2.87569	3.96191	3.31982	0.978311	3.78171	0.944524	0.184013	6.37501
PA14_01520		141763	141986	hypothetical protein	Transcriptional regulators	1.92419	3.36309	2.11634	2.60653	3.8688	2.60395	1.60382	2.2413	2.79033	0.419208	3.22425	1.39202	0.585851	2.50013	1.4798	0.104947	0.184013	1.90132
PA14_01520igr		141987	142161	hypothetical protein	Transcriptional regulators	0.0916281	0.258699	0.50389	0.0840816	0.77376	0.251995	0.422059	0.747099	0.0845556	0.922258	0.784278	0.107079	1.75755	0.108701	0.82211	0.73463	1.28809	0.782896
PA14_01540		142162	142785	hypothetical protein	Hypothetical, unclassified, unknown	8.88793	11.9864	18.4424	6.30612	7.82357	13.6917	8.86323	11.0405	12.0914	9.97716	17.167	25.3777	16.2085	27.9362	32.0623	20.2548	16.3772	22.0329
PA14_01540igr		142786	142885	hypothetical protein	Hypothetical, unclassified, unknown	1.19117	1.12103	1.10856	0.0840816	0.0859733	0.755985	1.09735	2.40732	2.79033	0.419208	0.784278	1.60618	0.195284	1.41312	1.4798	1.994	0.920065	2.125
PA14_01550		142886	143386	lipoprotein	Fatty acid and phospholipid metabolism	0.641397	1.98336	2.51945	0.924898	0.945707	2.93994	1.60382	1.74323	1.09922	1.42531	3.39854	3.96191	3.71039	4.23935	8.71437	3.25336	2.02414	1.00658
PA14_01550igr		143387	143457	lipoprotein	Fatty acid and phospholipid metabolism	19.7001	31.3026	30.3342	20.6	10.2308	16.0437	43.1344	47.2332	42.1932	7.29423	9.67276	17.8821	20.1142	16.6313	15.6201	8.71061	5.7044	4.36185
PA14_01560		143458	143799	hypothetical protein	Transport of small molecules	10.9037	24.7489	30.1326	20.4318	19.5159	17.5556	31.9921	29.4689	42.3623	29.2607	37.7325	49.5775	25.1916	18.5879	19.8951	14.3778	16.7452	23.375
PA14_01560igr		143800	143880	hypothetical protein	Transport of small molecules	1.00791	1.46596	2.92256	1.09306	0.601813	1.76396	1.26618	1.24516	0.591889	1.92836	2.35283	3.10528	1.36698	0.543506	0.164422	1.994	1.28809	1.45395
PA14_01580	gabP	143881	145308	gamma-aminobutyrate permease	Transport of small molecules	23.5484	23.7141	38.3964	12.5282	20.7196	31.6674	25.4079	15.8551	17.1648	14.84	27.4497	36.0855	64.2483	77.0692	82.3754	67.2711	116.112	87.3488
PA14_01580igr	gabP	145309	145476	gamma-aminobutyrate permease	Transport of small molecules	2.10745	3.36309	4.73656	1.93388	1.2896	2.26795	3.96735	3.73549	4.65056	3.43751	4.96709	11.6716	14.6463	22.0664	21.8681	25.2923	39.9308	34.1119
PA14_01600		145477	146970	aldehyde dehydrogenase	Energy metabolism	34.5438	66.3132	118.011	35.5665	62.6746	105.922	57.6532	54.0401	45.0681	55.084	72.5893	80.6303	93.1503	100.549	82.3754	125.622	164.324	125.823
PA14_01600igr		146971	147053	aldehyde dehydrogenase	Energy metabolism	1.74093	3.88048	6.95368	4.79265	6.96384	9.65981	7.00618	5.22969	6.849	8.63569	15.7727	17.4538	20.5048	25.5448	22.5258	36.4166	43.6111	44.625
PA14_01610		147054	147341	hypothetical protein	Hypothetical, unclassified, unknown	0.0916281	0.603631	3.12412	0.588571	1.80544	3.44393	3.12324	2.07527	2.62122	3.94056	6.0128	5.46102	9.17833	12.0658	7.07015	11.6491	20.0574	17.3355
PA14_01620	aptA	147342	148687	beta alanine--pyruvate transaminase	Amino acid biosynthesis and metabolism	10.354	10.4342	17.4346	13.2008	11.9503	13.8597	24.0574	22.994	27.6497	23.0565	26.404	44.0094	254.845	323.386	226.409	205.172	274.363	147.744
PA14_01620igr	aptA	148688	148822	beta alanine--pyruvate transaminase	Amino acid biosynthesis and metabolism	1.00791	0.948563	2.92256	0.0840816	1.97739	1.09198	3.29206	2.07527	1.26833	0.754575	2.35283	1.82034	2.14812	2.28273	1.15095	1.15442	2.02414	1.67763
PA14_01640		148823	149740	LysR family transcriptional regulator	Transcriptional regulators	5.77257	7.3298	13.8066	6.97877	6.79189	7.97984	8.01912	4.06754	7.69456	8.30033	9.84705	9.31585	6.05379	8.5874	15.6201	8.50072	7.54453	11.0724
PA14_01640igr		149741	149852	LysR family transcriptional regulator	Transcriptional regulators	0.0916281	0.258699	0.100778	0.0840816	0.77376	0.923981	1.09735	0.083011	0.591889	0.0838417	1.82998	0.107079	0.585851	0.978311	1.80864	0.524736	2.39217	1.45395
PA14_01660		149853	151223	guanine deaminase	Nucleotide biosynthesis and metabolism	7.42188	7.67473	15.6206	7.3151	10.7467	17.2197	11.0579	12.5347	8.70922	11.3186	14.9013	14.6698	20.1142	24.8926	26.4719	21.3043	18.9533	27.625
PA14_01660igr		151224	152380	guanine deaminase	Nucleotide biosynthesis and metabolism	0.0916281	0.948563	2.11634	0.756734	1.46155	4.11592	0.928529	1.07914	1.77567	0.419208	3.04997	1.39202	0.976418	4.23935	1.15095	0.524736	1.28809	2.34869
PA14_01670		152381	153952	ABC transporter ATP-binding protein	Transport of small molecules	0.0916281	1.63843	0.302334	0.588571	1.46155	1.93196	0.590882	1.24516	0.422778	0.586892	1.82998	2.24865	0.195284	0.108701	1.4798	0.524736	0.920065	1.90132
PA14_01680		153953	155049	ABC transporter permease	Transport of small molecules	1.37442	0.086233	2.31789	0.252245	1.97739	2.93994	0.759706	1.90925	1.09922	1.59299	3.39854	1.60618	3.31982	1.19571	0.82211	3.04347	2.76019	0.111842
PA14_01680igr		155050	155071	ABC transporter permease	Transport of small molecules	0.0916281	0.086233	0.100778	0.0840816	0.0859733	0.251995	0.0844118	0.083011	0.0845556	0.0838417	0.087142	0.107079	0.195284	0.108701	0.164422	0.104947	0.184013	0.111842
PA14_01690		155072	156052	ABC transporter permease	Transport of small molecules	0.641397	0.258699	2.31789	1.42939	2.32128	3.10794	1.09735	0.249033	1.09922	2.43141	3.74711	3.10528	3.71039	0.543506	2.13749	1.15442	0.552039	2.34869
PA14_01690igr		156053	156163	ABC transporter permease	Transport of small molecules	129.287	187.729	159.935	157.317	76.6022	131.121	307.174	288.795	325.116	139.932	171.583	225.401	623.54	604.27	661.141	350.209	410.533	333.402
PA14_01710	ahpC	156164	156727	alkyl hydroperoxide reductase	Adaptation, Protection	213.952	285.345	299.411	222.228	131.625	238.471	383.989	328.474	337.969	224.947	279.29	428.208	824.292	704.275	874.889	576.684	585.713	634.928
PA14_01710igr	ahpC	156728	156871	alkyl hydroperoxide reductase	Adaptation, Protection	6.32234	18.1952	24.2875	5.63347	10.2308	22.2596	13.0838	10.7084	8.20189	12.157	12.8099	29.2325	25.5821	20.5445	19.5662	25.2923	17.8493	31.4277
PA14_01720	ahpF	156872	158437	alkyl hydroperoxide reductase	Adaptation, Protection	57.4508	79.593	127.887	73.4032	66.1135	95.8421	115.729	89.4028	93.4339	152.005	187.442	184.711	169.701	168.596	185.632	248.2	254.858	248.849
PA14_01720igr	ahpF	158438	158516	alkyl hydroperoxide reductase	Adaptation, Protection	0.274884	0.086233	0.302334	0.756734	1.2896	0.419992	3.12324	2.40732	2.79033	3.10214	3.57282	1.60618	3.31982	1.19571	4.43939	5.3523	5.33638	4.58553
PA14_01730		158517	159413	hypothetical protein	Hypothetical, unclassified, unknown	16.0349	24.2315	20.861	12.6963	14.8734	22.7635	352.25	275.679	228.216	171.792	187.442	289.22	439.583	351.431	534.865	512.247	435.927	481.481
PA14_01730igr		159414	159867	hypothetical protein	Hypothetical, unclassified, unknown	0.824653	2.67322	10.7832	2.60653	9.37109	8.14784	7.175	8.38411	11.0768	11.3186	9.3242	12.7424	12.3029	6.63078	11.3451	17.5262	13.4329	9.2829
PA14_01750		159868	161217	hydroxydechloroatrazine ethylaminohydrolase	Putative enzymes	1.74093	1.98336	8.16301	3.78367	7.82357	8.81982	2.44794	2.57334	1.77567	6.79118	11.2413	12.0999	10.35	3.15234	7.39899	6.82156	11.5928	14.4276
PA14_01750igr		161218	161386	hydroxydechloroatrazine ethylaminohydrolase	Putative enzymes	23.9149	37.6838	49.482	17.7412	24.3305	39.7312	61.3673	49.8896	42.3623	28.59	45.7496	66.71	68.154	55.3289	76.4562	87.8407	67.9008	83.7698
PA14_01760	nuh	161387	162376	nonspecific ribonucleoside hydrolase	Nucleotide biosynthesis and metabolism	36.0099	50.9637	57.7457	29.3445	39.8057	69.1306	101.885	74.2948	69.7584	46.8675	83.9178	106.543	153.688	125.55	154.392	139.475	126.049	155.125
PA14_01760igr	nuh	162377	162412	nonspecific ribonucleoside hydrolase	Nucleotide biosynthesis and metabolism	0.274884	0.603631	0.100778	0.0840816	0.0859733	0.251995	0.253235	0.249033	1.43744	1.76068	1.6557	1.17787	0.585851	0.326104	0.164422	1.36431	0.920065	0.559211
PA14_01770		162413	163261	nucleoside-binding outer membrane protein	Membrane proteins	20.7996	41.4781	46.6602	28.5037	33.4436	53.5069	48.7056	28.9708	42.0241	52.5687	93.5034	96.9062	51.3596	51.8505	37.3238	79.8648	80.0456	82.8751
PA14_01770igr		163262	163295	nucleoside-binding outer membrane protein	Membrane proteins	1.19117	1.63843	4.33345	1.93388	0.77376	4.61991	2.78559	2.07527	3.46678	1.76068	4.61853	5.88933	5.27266	2.71753	3.78171	4.72262	3.86427	6.15132
PA14_01780		163296	163922	nucleoside 2-deoxyribosyltransferase	Nucleotide biosynthesis and metabolism	9.25444	18.0227	15.2175	11.351	11.6064	21.2516	30.8103	22.828	24.0983	29.4284	44.0067	53.2181	40.4237	38.5889	56.0679	63.493	56.124	59.3882
PA14_01780igr		163923	164071	nucleoside 2-deoxyribosyltransferase	Nucleotide biosynthesis and metabolism	0.0916281	0.603631	0.100778	0.0840816	0.0859733	0.0839983	0.0844118	0.083011	0.0845556	0.419208	0.087142	0.107079	0.195284	0.108701	0.164422	0.104947	0.184013	0.111842
PA14_01790		164072	164590	nucleoside 2-deoxyribosyltransferase	Nucleotide biosynthesis and metabolism	2.2907	2.50076	4.73656	3.95184	6.10411	4.9559	3.29206	2.07527	3.63589	2.76678	4.26996	3.74776	9.56889	3.58714	11.674	6.40177	3.49625	4.13816
PA14_01790igr		164591	164827	nucleoside 2-deoxyribosyltransferase	Nucleotide biosynthesis and metabolism	0.274884	0.603631	4.33345	0.420408	0.945707	2.77194	0.422059	1.57721	1.09922	1.92836	2.7014	3.31944	0.195284	1.19571	3.78171	1.7841	1.28809	0.559211
PA14_01800		164828	165925	hypothetical protein	Membrane proteins	0.274884	0.431165	1.31011	0.0840816	1.46155	0.755985	0.253235	1.41119	1.43744	0.0838417	2.17855	1.39202	0.195284	0.326104	0.164422	0.944524	0.552039	2.125
PA14_01800igr		165926	165997	hypothetical protein	Membrane proteins	0.0916281	0.086233	0.100778	0.0840816	0.25792	0.0839983	0.0844118	0.415055	0.0845556	0.0838417	0.43571	0.107079	0.195284	0.108701	0.164422	0.104947	0.552039	0.111842
PA14_01810		165998	166960	oxidoreductase	Central intermediary metabolism	1.55768	3.53555	4.93812	1.09306	1.97739	4.11592	3.46088	5.72776	3.63589	3.60519	5.31566	3.74776	6.44436	4.89156	5.75477	12.2788	10.4887	17.7829
PA14_01810igr		166961	167064	oxidoreductase	Central intermediary metabolism	4.48978	3.19062	0.705445	0.0840816	1.46155	1.59597	1.94147	1.57721	1.26833	0.754575	0.784278	1.17787	0.585851	1.19571	3.12402	1.57421	2.02414	1.00658
PA14_01830		167065	168015	adenosine deaminase	Nucleotide biosynthesis and metabolism	27.5801	24.5764	23.2797	21.609	13.1539	23.9395	22.2003	15.6891	13.2752	13.4985	21.3498	21.3087	24.801	23.5882	25.4854	18.9954	18.2173	31.6513
PA14_01830igr		168016	168211	adenosine deaminase	Nucleotide biosynthesis and metabolism	0.458141	0.431165	0.705445	0.420408	0.0859733	1.59597	0.590882	0.747099	0.422778	0.251525	1.13285	0.107079	0.195284	0.108701	0.164422	0.104947	0.184013	0.111842
PA14_01840		168212	168757	RNA polymerase ECF-subfamily sigma-70 factor	Transcriptional regulators	1.00791	0.948563	2.51945	0.756734	1.63349	1.76396	1.435	1.57721	0.253667	1.25763	1.30713	1.82034	0.195284	1.19571	1.80864	1.15442	1.28809	1.45395
PA14_01860		168758	169749	transmembrane sensor	Transport of small molecules	5.95583	3.53555	9.5739	4.79265	1.63349	10.3318	2.78559	1.90925	2.283	3.26983	3.92139	2.89113	1.75755	5.10896	2.13749	3.04347	1.28809	0.559211
PA14_01860igr		169750	169896	transmembrane sensor	Transport of small molecules	0.0916281	0.776097	0.302334	0.0840816	0.0859733	0.755985	0.0844118	0.747099	0.0845556	0.419208	0.261426	0.107079	0.195284	0.108701	0.164422	0.104947	1.28809	0.335527
PA14_01870		169897	172284	TonB-dependent receptor	Transport of small molecules	7.97165	7.15734	6.55056	2.94286	4.38464	10.6678	1.435	1.24516	1.43744	4.61129	3.04997	2.89113	3.31982	4.67415	3.45286	4.93251	3.12822	6.82238
PA14_01870igr		172285	172661	TonB-dependent receptor	Transport of small molecules	0.824653	0.603631	2.11634	0.588571	1.63349	0.251995	1.26618	1.74323	1.43744	1.59299	1.82998	1.39202	0.585851	0.978311	0.164422	2.41378	2.39217	1.45395
PA14_01890	pcaQ	172662	173489	transcriptional regulator PcaQ	Transcriptional regulators	7.23862	7.50227	15.419	6.13796	11.2625	8.98782	6.66853	3.56947	7.69456	8.46801	14.5527	14.0273	8.00663	4.45675	7.39899	4.51273	9.75269	5.25658
PA14_01890igr	pcaQ	173490	173623	transcriptional regulator PcaQ	Transcriptional regulators	0.0916281	0.086233	3.72878	0.252245	1.46155	2.09996	0.253235	0.747099	0.0845556	0.419208	1.82998	1.17787	0.195284	0.760909	1.15095	0.944524	0.184013	2.34869
PA14_01900	pcaH	173624	174343	protocatechuate 3,4-dioxygenase subunit beta	Carbon compound catabolism	3.75675	3.88048	4.13189	1.26122	1.2896	8.65183	1.94147	2.57334	0.591889	2.93446	4.96709	9.10169	4.49152	3.15234	3.78171	1.15442	1.28809	2.34869
PA14_01900igr	pcaH	174344	174353	protocatechuate 3,4-dioxygenase subunit beta	Carbon compound catabolism	0.0916281	0.776097	0.100778	0.0840816	0.0859733	0.0839983	0.0844118	0.083011	0.0845556	0.586892	0.087142	0.107079	0.195284	0.108701	0.164422	0.524736	1.28809	0.111842
PA14_01910	pcaG	174354	174959	protocatechuate 3,4-dioxygenase subunit alpha	Carbon compound catabolism	2.84047	4.39788	5.9459	0.252245	3.00907	8.98782	2.78559	0.747099	1.26833	2.43141	6.0128	9.95832	1.36698	3.15234	4.76824	5.14241	4.2323	3.69079
PA14_01910igr	pcaG	174960	175174	protocatechuate 3,4-dioxygenase subunit alpha	Carbon compound catabolism	3.02373	5.43268	5.13967	3.11102	3.00907	2.43595	4.81147	2.2413	1.09922	0.586892	1.82998	1.60618	4.88209	2.28273	6.7413	1.15442	3.49625	0.782896
PA14_01930	pcaR	175175	176014	transcriptional regulator PcaR	Transcriptional regulators	9.98747	15.6082	7.35679	11.1829	7.82357	15.3717	14.2656	10.7084	9.04745	4.27593	8.80134	12.7424	14.2557	11.4136	12.3317	9.96998	10.8568	9.95396
PA14_01930igr	pcaR	176015	176166	transcriptional regulator PcaR	Transcriptional regulators	2.47396	10.6067	7.15523	8.32408	3.18101	8.98782	10.045	6.22582	7.01811	7.79728	12.8099	10.815	11.9123	12.9354	5.75477	15.4272	13.801	21.5855
PA14_01940		176167	177318	RND efflux membrane fusion protein	Protein secretion/export apparatus	7.05537	9.05446	10.7832	7.14694	12.81	10.3318	14.6032	10.7084	13.1061	11.8217	14.2041	13.599	16.9897	14.0225	17.5932	22.3537	20.0574	18.9013
PA14_01960		177319	178385	RND efflux membrane fusion protein	Transport of small molecules	11.4535	17.1604	19.4501	16.7322	15.3892	17.8916	27.265	18.8435	23.4219	17.6906	25.3583	21.3087	38.0803	28.5884	43.9007	20.6746	26.6819	33.4408
PA14_01970		178386	181429	RND efflux transporter	Transport of small molecules	33.8108	71.6596	87.3745	45.9926	55.2809	73.3305	93.1062	72.9667	73.6479	65.8157	91.9348	115.324	132.207	100.766	102.764	152.278	133.777	147.073
PA14_01970igr		181430	181627	RND efflux transporter	Transport of small molecules	0.458141	4.74281	3.72878	0.756734	1.80544	3.94792	3.29206	2.2413	2.95945	5.95276	2.52712	1.82034	3.31982	1.84792	5.42593	2.62368	3.12822	1.67763
PA14_01980		181628	182566	LysR family transcriptional regulator	Transcriptional regulators	15.8517	20.4372	22.8766	9.83755	15.2173	31.1634	23.7197	20.3377	18.1794	22.218	37.0354	42.2961	41.986	30.7625	31.7334	25.5021	25.9458	28.5198
PA14_01980igr		182567	182681	LysR family transcriptional regulator	Transcriptional regulators	0.0916281	0.431165	0.907001	0.588571	0.601813	0.251995	0.422059	0.083011	0.0845556	0.754575	0.958562	0.321236	0.976418	0.760909	1.80864	1.7841	0.184013	1.45395
PA14_01990		182682	182867	hypothetical protein	Hypothetical, unclassified, unknown	0.0916281	1.46596	2.11634	0.420408	3.8688	3.61193	1.94147	1.74323	2.62122	2.76678	1.82998	2.0345	2.53869	2.50013	1.4798	1.994	1.28809	4.58553
PA14_01990igr		182868	183146	hypothetical protein	Hypothetical, unclassified, unknown	4.67304	11.2965	19.4501	9.1649	17.9684	18.8996	8.69441	7.72002	6.849	10.1448	11.067	15.3123	4.10095	5.76117	3.78171	5.3523	3.49625	7.04606
PA14_02010		183147	183299	hypothetical protein	Hypothetical, unclassified, unknown	1.55768	4.39788	3.12412	3.61551	3.52491	5.62789	1.94147	2.07527	0.930111	1.25763	3.22425	3.74776	0.195284	0.326104	0.164422	0.73463	0.552039	0.111842
PA14_02010igr		183300	183453	hypothetical protein	Hypothetical, unclassified, unknown	16.0349	20.9546	23.2797	19.591	19.344	19.0676	17.9797	13.3648	17.8412	11.654	15.2499	19.1671	6.44436	4.23935	7.39899	7.87103	2.02414	2.79606
PA14_02020		183454	184788	outer membrane porin	Membrane proteins	153.111	263.787	243.58	186.745	185.616	206.888	139.195	109.159	94.1104	63.8035	83.2206	114.895	58.7803	44.8936	65.9332	48.1707	38.4587	55.3619
PA14_02020igr		184789	184816	outer membrane porin	Membrane proteins	0.0916281	0.086233	1.91478	0.252245	0.0859733	0.419992	0.0844118	0.249033	0.422778	0.586892	0.784278	0.749551	0.195284	0.326104	0.164422	0.524736	0.184013	0.111842
PA14_02030		184817	185614	AraC family transcriptional regulator	Transcriptional regulators	25.5643	46.1346	49.6835	30.0171	38.0862	53.5069	28.6156	19.5076	20.2088	18.1936	19.607	28.8042	19.7236	11.631	14.6336	24.6626	16.0091	24.7171
PA14_02030igr		185615	185691	AraC family transcriptional regulator	Transcriptional regulators	0.0916281	1.12103	0.302334	0.0840816	0.601813	1.42797	0.253235	0.083011	0.0845556	0.0838417	0.609994	0.107079	0.195284	0.108701	0.164422	0.314841	1.28809	0.111842
PA14_02050		185692	187308	gamma-glutamyltranspeptidase	Amino acid biosynthesis and metabolism	8.70467	16.1256	24.2875	11.0147	17.2806	23.9395	14.0968	7.88604	12.7679	9.30643	14.727	19.8096	13.084	8.15259	13.647	13.7481	10.1207	10.4013
PA14_02050igr		187309	187979	gamma-glutamyltranspeptidase	Amino acid biosynthesis and metabolism	19.7001	34.9244	21.2641	30.1853	16.5929	20.4116	9.36971	6.22582	3.12856	7.29423	12.287	12.5282	1.75755	1.63052	2.46633	5.14241	4.60032	3.01974
PA14_02060		187980	188816	hypothetical protein	Membrane proteins	75.41	122.365	71.4515	60.4547	43.4165	67.4506	21.525	19.5076	15.8119	7.62959	19.607	23.0219	4.10095	5.97857	3.45286	5.3523	8.64861	6.59869
PA14_02060igr		188817	189057	hypothetical protein	Membrane proteins	1.37442	0.258699	2.92256	0.252245	2.14933	1.25997	0.0844118	0.415055	0.591889	0.754575	0.784278	0.749551	0.195284	0.108701	0.164422	0.314841	0.184013	0.111842
PA14_02070		189058	190464	transporter	Nucleotide biosynthesis and metabolism	1.55768	3.01815	5.13967	3.27918	6.10411	6.63587	0.928529	0.913121	0.761	1.59299	3.04997	3.96191	0.976418	1.41312	0.164422	0.73463	2.02414	1.67763
PA14_02070igr		190465	190556	transporter	Nucleotide biosynthesis and metabolism	8.15491	11.469	21.8688	7.48326	17.4526	28.8114	13.9279	12.2026	7.52545	20.3735	20.3041	25.5918	13.084	7.71779	11.0163	8.71061	10.8568	8.16448
PA14_02090		190557	191222	TetR family transcriptional regulator	Transcriptional regulators	14.0191	31.6475	87.1729	19.591	49.6066	78.0344	41.2773	31.1291	36.7817	49.5504	87.4034	104.616	48.6256	40.763	46.2026	50.2697	32.2023	35.454
PA14_02090igr		191223	191227	TetR family transcriptional regulator	Transcriptional regulators	0.0916281	0.086233	0.100778	0.0840816	0.0859733	0.0839983	0.0844118	0.083011	0.0845556	0.0838417	0.087142	0.107079	0.195284	0.108701	0.164422	0.104947	0.184013	0.111842
PA14_02100		191228	191818	hypothetical protein	Hypothetical, unclassified, unknown	5.77257	6.98487	18.8455	5.4653	11.4345	19.7396	9.03206	14.859	14.7972	16.0138	25.7069	19.8096	26.3633	17.2835	21.8681	19.2053	9.75269	11.2961
PA14_02100igr		191819	191824	hypothetical protein	Hypothetical, unclassified, unknown	0.0916281	0.086233	0.100778	0.0840816	0.0859733	0.0839983	0.0844118	0.249033	0.253667	0.0838417	0.087142	0.107079	0.195284	0.108701	0.164422	0.104947	0.184013	0.111842
PA14_02110		191825	192532	diguanylate cyclase	Two-component regulatory systems	5.2228	6.98487	18.2408	2.2702	8.51136	12.5157	9.70735	8.05207	5.327	9.97716	14.727	13.1707	3.71039	4.02195	3.45286	3.88304	9.38466	7.9408
PA14_02110igr		192533	192658	diguanylate cyclase	Two-component regulatory systems	3.39024	4.22542	8.16301	1.93388	3.18101	6.13188	6.66853	3.23743	1.26833	6.62349	3.04997	11.0291	1.75755	5.32636	2.46633	3.04347	5.7044	2.125
PA14_02130		192659	193039	hypothetical protein	Hypothetical, unclassified, unknown	7.97165	4.05295	24.8921	3.95184	13.3259	12.1798	10.2138	6.88991	7.52545	10.3125	18.0384	23.4502	8.78776	7.93519	10.6874	6.61167	9.01664	12.1908
PA14_02130igr		193040	193065	hypothetical protein	Hypothetical, unclassified, unknown	0.641397	0.776097	2.11634	0.252245	1.2896	1.59597	0.928529	1.24516	0.591889	2.59909	2.7014	3.5336	0.195284	0.108701	0.493266	2.41378	0.184013	2.34869
PA14_02140		193066	193608	hypothetical protein	Hypothetical, unclassified, unknown	4.48978	8.882	23.0781	3.61551	10.2308	16.3797	12.0709	10.3764	4.14322	5.78508	11.4156	17.8821	7.61606	7.93519	8.38552	9.76008	7.17651	12.4145
PA14_02140igr		193609	193616	hypothetical protein	Hypothetical, unclassified, unknown	0.0916281	0.086233	0.50389	0.0840816	0.601813	0.0839983	0.0844118	0.083011	0.0845556	0.0838417	0.087142	0.107079	0.195284	0.108701	0.164422	0.104947	0.184013	1.45395
PA14_02150		193617	195608	hypothetical protein	Transcriptional regulators	7.60514	9.91679	34.7684	5.63347	15.9051	20.0756	9.53853	4.39958	7.86367	14.6723	16.9927	22.3795	7.22549	3.58714	2.13749	12.6986	10.4887	12.6382
PA14_02150igr		195609	195870	hypothetical protein	Transcriptional regulators	0.0916281	0.603631	1.10856	0.0840816	0.0859733	2.09996	0.422059	0.415055	0.591889	0.0838417	0.261426	0.535394	0.195284	0.108701	0.164422	0.314841	0.552039	0.111842
PA14_02180	cheB	195871	196920	chemotaxis-specific methylesterase	Chemotaxis	0.274884	0.258699	0.302334	0.0840816	0.0859733	0.251995	0.759706	1.24516	0.761	1.59299	2.87569	6.96012	8.78776	5.10896	15.2912	5.77209	7.17651	9.2829
PA14_02180igr	cheB	196921	196939	chemotaxis-specific methylesterase	Chemotaxis	0.0916281	0.086233	0.50389	0.0840816	0.0859733	0.0839983	0.0844118	0.249033	0.761	0.0838417	0.261426	0.107079	2.53869	0.326104	1.15095	0.524736	1.28809	1.00658
PA14_02190		196940	197542	hypothetical protein	Chemotaxis	0.641397	2.67322	3.93034	0.420408	0.601813	2.93994	7.68147	2.2413	4.98878	4.27593	7.58136	8.88753	16.9897	19.0227	44.5584	21.5142	21.5295	23.8224
PA14_02190igr		197543	197547	hypothetical protein	Chemotaxis	0.0916281	0.086233	0.50389	0.0840816	0.0859733	0.0839983	0.0844118	0.083011	0.0845556	0.0838417	0.261426	0.107079	1.36698	0.326104	1.15095	0.944524	0.552039	1.00658
PA14_02200		197548	198390	chemotaxis protein methyltransferase	Chemotaxis	2.65722	2.32829	2.92256	1.42939	2.66517	3.27593	8.86323	6.55787	7.69456	7.62959	6.88422	8.67338	29.0972	28.1536	39.2969	22.9834	26.6819	24.0461
PA14_02200igr		198391	198459	chemotaxis protein methyltransferase	Chemotaxis	0.824653	1.29349	0.302334	0.0840816	0.25792	0.251995	0.590882	1.07914	0.422778	0.419208	0.958562	0.535394	6.05379	3.80454	5.09708	3.88304	6.80848	6.59869
PA14_02220		198460	200499	chemotaxis transducer	Chemotaxis	4.67304	3.01815	13.605	3.27918	6.10411	5.62789	19.6679	21.1678	26.8041	18.8644	31.284	33.5156	169.701	151.421	172.808	109.88	112.432	112.401
PA14_02220igr		200500	200534	chemotaxis transducer	Chemotaxis	1.00791	0.086233	0.100778	0.0840816	0.0859733	0.923981	0.422059	0.913121	1.09922	1.25763	3.22425	0.749551	10.7406	4.23935	3.12402	4.72262	7.91256	6.15132
PA14_02230	cheW	200535	201020	purine-binding chemotaxis protein	Chemotaxis	1.00791	1.98336	2.92256	1.26122	1.11765	2.26795	6.49971	3.56947	6.849	6.12044	12.287	11.6716	32.6124	21.6315	20.8816	23.6131	30.3621	22.2566
PA14_02250	cheA	201021	202926	two-component sensor	Two-component regulatory systems	9.4377	14.9183	23.6828	4.45633	13.4978	32.3394	60.6921	45.241	38.3037	55.4193	89.4948	89.6249	136.894	134.029	179.713	192.788	202.23	225.362
PA14_02250igr	cheA	202927	202953	two-component sensor	Two-component regulatory systems	0.0916281	0.086233	0.100778	0.0840816	0.25792	0.0839983	0.0844118	0.083011	0.0845556	0.0838417	0.087142	0.107079	0.195284	0.326104	0.164422	1.57421	0.552039	0.782896
PA14_02260		202954	203319	two-component response regulator	Two-component regulatory systems	9.80421	11.1241	22.4735	6.97877	19.5159	22.4275	44.6538	40.4263	51.3252	72.02	94.7234	114.467	164.233	160.987	158.996	238.125	197.446	199.638
PA14_02260igr		203320	203516	two-component response regulator	Two-component regulatory systems	3.39024	5.77761	13.2019	3.61551	5.76021	10.6678	11.2268	14.3609	18.3486	19.1997	31.1097	29.6608	56.4369	68.5905	63.3025	93.0881	98.0789	94.283
PA14_02270		203517	204689	chemotaxis transducer	Chemotaxis	5.77257	6.46747	20.0548	4.28816	11.4345	20.5796	12.7462	15.025	12.5988	19.8705	30.5868	37.7988	41.2048	39.8934	43.5718	105.682	124.945	117.77
PA14_02270igr		204690	204879	chemotaxis transducer	Chemotaxis	1.55768	0.431165	2.31789	0.420408	2.66517	0.755985	0.590882	1.90925	1.77567	4.94666	2.52712	5.0327	1.75755	4.23935	1.15095	4.09294	4.96835	4.13816
PA14_02290		204880	205815	LysR family transcriptional regulator	Transcriptional regulators	2.84047	10.6067	11.1863	5.4653	7.30773	21.7556	13.2526	10.8744	9.72389	8.63569	12.8099	15.7406	10.7406	11.4136	9.37205	9.96998	11.9608	18.2303
PA14_02290igr		205816	205931	LysR family transcriptional regulator	Transcriptional regulators	3.20699	8.882	3.12412	1.59755	2.49323	6.63587	6.83735	5.39571	4.14322	1.42531	0.958562	3.96191	2.53869	1.63052	7.07015	1.7841	0.552039	2.34869
PA14_02300	fabG	205932	206684	3-ketoacyl-ACP reductase	Biosynthesis of cofactors, prosthetic groups and carriers	3.39024	5.60514	5.74434	2.2702	3.52491	2.43595	4.13618	2.07527	1.43744	3.26983	3.22425	5.0327	1.75755	2.06532	5.75477	1.7841	3.86427	2.34869
PA14_02300igr	fabG	206685	206783	3-ketoacyl-ACP reductase	Biosynthesis of cofactors, prosthetic groups and carriers	0.0916281	0.086233	0.100778	0.252245	0.429867	0.0839983	0.0844118	0.083011	0.0845556	0.0838417	0.087142	0.107079	0.195284	0.108701	0.164422	0.524736	1.28809	0.111842
PA14_02310	atsA	206784	208394	arylsulfatase	Central intermediary metabolism	3.94001	7.8472	10.9848	4.12	8.51136	6.97186	5.82441	6.0598	4.48145	3.77288	6.36137	11.2433	6.83492	5.76117	3.78171	6.61167	3.86427	6.82238
PA14_02310igr	atsA	208395	208481	arylsulfatase	Central intermediary metabolism	0.0916281	0.086233	1.10856	0.0840816	0.0859733	0.0839983	0.0844118	0.083011	0.0845556	0.0838417	0.087142	0.107079	0.195284	0.108701	0.164422	0.104947	0.184013	0.111842
PA14_02330		208482	209321	ABC transporter ATP-binding protein	Transport of small molecules	0.274884	2.50076	1.31011	1.09306	1.63349	3.27593	1.435	0.747099	2.11389	0.419208	1.48141	2.24865	1.75755	0.326104	0.164422	0.104947	0.184013	0.559211
PA14_02340		209322	210934	ABC transporter permease	Transport of small molecules	1.19117	2.15582	1.10856	0.924898	1.11765	2.77194	1.09735	1.90925	1.60656	2.09604	2.87569	5.67517	1.36698	0.543506	6.7413	1.15442	2.02414	1.45395
PA14_02340igr		210935	211200	ABC transporter permease	Transport of small molecules	1.92419	1.81089	6.14745	1.76571	0.77376	2.77194	2.78559	1.90925	1.94478	1.42531	2.35283	3.10528	0.195284	0.326104	0.164422	1.7841	1.28809	1.67763
PA14_02360		211201	212262	ABC transporter substrate-binding protein	Transport of small molecules	5.03955	5.60514	9.17079	2.2702	5.41632	13.5237	4.13618	3.90152	3.12856	5.44971	6.88422	10.1725	4.10095	2.93493	1.15095	6.61167	4.60032	3.91448
PA14_02360igr		212263	212284	ABC transporter substrate-binding protein	Transport of small molecules	0.0916281	0.086233	0.100778	0.0840816	0.0859733	0.0839983	0.0844118	0.083011	0.0845556	0.0838417	0.087142	0.107079	0.195284	0.108701	0.164422	0.104947	0.184013	0.111842
PA14_02370		212285	213643	porin	Membrane proteins	1.19117	0.948563	0.100778	0.252245	0.25792	1.25997	0.759706	0.415055	0.253667	1.59299	1.6557	2.0345	3.31982	1.41312	0.164422	0.73463	0.552039	1.67763
PA14_02370igr		213644	213890	porin	Membrane proteins	1.19117	0.086233	1.10856	0.924898	2.49323	0.419992	0.422059	0.083011	0.253667	1.42531	1.30713	1.82034	0.585851	0.760909	1.15095	1.7841	0.552039	2.34869
PA14_02380		213891	214616	acid phosphatase	Fatty acid and phospholipid metabolism	0.0916281	0.431165	1.10856	0.0840816	0.601813	0.587988	0.253235	0.581077	0.422778	0.251525	1.48141	2.67697	0.585851	0.108701	0.493266	1.994	0.184013	0.111842
PA14_02380igr		214617	214639	acid phosphatase	Fatty acid and phospholipid metabolism	0.0916281	0.086233	0.907001	0.0840816	0.25792	0.251995	0.253235	0.083011	0.0845556	0.0838417	0.087142	1.17787	0.195284	0.108701	0.164422	0.104947	0.184013	0.111842
PA14_02390		214640	215557	transcriptional regulator	Transcriptional regulators	1.74093	2.67322	44.4431	4.96082	20.0318	55.5229	7.34382	2.90538	7.01811	4.61129	3.92139	5.46102	9.95946	4.67415	13.9759	6.61167	6.80848	4.58553
PA14_02390igr		215558	215907	transcriptional regulator	Transcriptional regulators	1.92419	2.15582	12.3957	0.420408	4.21269	9.15582	0.759706	1.74323	1.77567	0.922258	3.22425	7.60259	1.75755	0.326104	0.82211	1.57421	0.552039	3.24342
PA14_02410		215908	218280	TonB-dependent receptor	Membrane proteins	3.02373	2.84569	3.52723	1.42939	3.35296	6.13188	4.81147	3.07141	4.81967	3.77288	7.92992	10.1725	4.10095	2.71753	1.80864	2.83357	3.49625	3.91448
PA14_02410igr		218281	218320	TonB-dependent receptor	Membrane proteins	0.0916281	0.086233	0.100778	0.0840816	0.0859733	0.0839983	0.253235	0.415055	0.0845556	0.0838417	0.087142	0.107079	0.195284	0.326104	0.164422	0.104947	0.184013	0.111842
PA14_02420		218321	219223	hypothetical protein	Biosynthesis of cofactors, prosthetic groups and carriers	0.824653	0.948563	1.71322	0.588571	0.429867	1.76396	1.94147	1.90925	0.930111	0.754575	2.17855	1.17787	0.195284	0.326104	1.80864	0.73463	1.28809	0.559211
PA14_02420igr		219224	219290	hypothetical protein	Biosynthesis of cofactors, prosthetic groups and carriers	0.0916281	0.086233	0.100778	0.0840816	0.0859733	0.0839983	0.0844118	0.083011	0.0845556	0.0838417	0.087142	0.107079	1.75755	0.108701	0.164422	0.104947	0.184013	0.111842
PA14_02435		219291	220190	hypothetical protein	Putative enzymes	0.274884	1.46596	2.92256	3.11102	1.80544	1.76396	1.60382	3.07141	2.11389	1.92836	3.04997	3.5336	2.92925	2.50013	5.09708	1.36431	3.49625	1.90132
PA14_02435igr		220191	220836	hypothetical protein	Putative enzymes	0.824653	3.19062	2.51945	0.588571	2.32128	1.42797	9.70735	4.5656	3.63589	5.28203	10.1956	9.31585	17.3802	17.7183	15.6201	30.5396	31.0982	30.3092
PA14_02450		220837	221955	NAD(P) transhydrogenase subunit alpha part 1	Hypothetical, unclassified, unknown	4.48978	5.60514	9.97701	7.48326	4.21269	6.46787	17.3044	19.6736	19.5323	9.64179	14.0299	14.6698	42.7671	27.0666	31.0758	40.4046	56.124	45.9672
PA14_02450igr		221956	222030	NAD(P) transhydrogenase subunit alpha part 1	Hypothetical, unclassified, unknown	1.00791	0.086233	1.10856	0.420408	0.429867	0.0839983	0.759706	2.40732	2.45211	1.08994	2.00427	3.10528	3.31982	2.71753	2.46633	3.46325	3.86427	4.36185
PA14_02460		222031	222339	NAD(P) transhydrogenase subunit alpha part 2	Energy metabolism	0.274884	1.12103	1.51167	0.252245	2.49323	1.59597	3.96735	3.40345	3.97411	3.26983	2.7014	8.24506	2.14812	3.58714	7.07015	6.40177	7.91256	7.9408
PA14_02470	pntB	222340	223775	pyridine nucleotide transhydrogenase subunit beta	Energy metabolism	3.94001	6.12254	8.76768	5.29714	7.47968	6.97186	15.785	18.1794	16.3192	8.13264	15.5984	13.8132	25.1916	25.9796	30.7469	28.4407	31.0982	41.9408
PA14_02470igr	pntB	223776	224118	pyridine nucleotide transhydrogenase subunit beta	Energy metabolism	0.0916281	0.948563	1.10856	0.0840816	0.25792	1.76396	0.0844118	0.747099	0.0845556	0.419208	0.43571	1.17787	1.75755	0.108701	0.164422	0.73463	0.184013	1.00658
PA14_02490	tonB2	224119	224931	hypothetical protein	Membrane proteins	0.824653	0.431165	2.31789	0.0840816	0.77376	5.45989	2.95441	1.90925	0.761	2.76678	2.87569	1.60618	2.92925	1.63052	1.4798	1.36431	2.76019	3.01974
PA14_02490igr	tonB2	224932	224959	hypothetical protein	Membrane proteins	1.00791	1.12103	0.907001	0.0840816	0.0859733	1.42797	0.759706	2.40732	0.422778	0.922258	1.30713	1.17787	0.195284	0.760909	0.164422	0.314841	1.65612	2.34869
PA14_02500	exbB1	224960	225679	transport protein ExbB	Transport of small molecules	1.92419	0.086233	4.73656	0.0840816	1.97739	6.29987	1.60382	0.747099	2.283	5.61739	3.39854	4.81854	3.71039	2.93493	1.4798	5.98199	10.8568	10.625
PA14_02500igr	exbB1	225680	225680	transport protein ExbB	Transport of small molecules	0.0916281	0.086233	0.100778	0.0840816	0.0859733	0.0839983	0.0844118	0.083011	0.0845556	0.0838417	0.087142	0.107079	0.195284	0.108701	0.164422	0.104947	0.184013	0.111842
PA14_02510	exbD1	225681	226082	transport protein ExbD	Transport of small molecules	0.824653	0.258699	0.302334	1.59755	0.429867	1.25997	3.12324	2.07527	3.63589	3.10214	6.53565	3.74776	7.61606	5.97857	4.43939	6.40177	5.7044	7.71711
PA14_02510igr	exbD1	226083	226262	transport protein ExbD	Transport of small molecules	1.00791	0.086233	0.302334	0.0840816	0.25792	0.923981	2.44794	1.41119	2.11389	2.59909	0.784278	0.749551	8.00663	8.37	2.46633	1.36431	1.65612	2.125
PA14_02520		226263	226475	hypothetical protein	Hypothetical, unclassified, unknown	5.77257	14.9183	11.3879	12.36	7.82357	9.15582	149.156	114.472	184.585	50.2212	39.9982	38.4413	493.872	523.831	515.463	129.82	134.882	109.717
PA14_02520igr		226476	226690	hypothetical protein	Hypothetical, unclassified, unknown	0.641397	4.74281	25.2953	1.59755	11.7783	31.3314	31.9921	25.8164	20.8852	8.46801	6.18708	9.74416	18.5519	15.9791	13.9759	4.72262	6.07243	8.16448
PA14_02530		226691	227272	hypothetical protein	Putative enzymes	5.03955	3.36309	36.7839	1.42939	14.0137	41.4112	15.785	13.0327	17.8412	10.9833	8.27849	13.3848	22.4576	13.3703	26.1431	11.0194	7.91256	8.61185
PA14_02530igr		227273	227382	hypothetical protein	Putative enzymes	0.0916281	0.431165	4.33345	0.0840816	2.66517	3.61193	2.78559	1.41119	0.422778	1.25763	0.958562	0.321236	0.585851	0.543506	0.164422	1.36431	0.184013	0.335527
PA14_02550	mdcA	227383	229047	malonate decarboxylase subunit alpha	Carbon compound catabolism	6.13909	11.469	51.4975	8.66041	26.5658	71.8186	10.5515	6.0598	5.83433	36.6388	59.518	67.7808	7.61606	8.37	7.72783	54.2577	63.1165	64.9803
PA14_02560		229048	229928	triphosphoribosyl-dephospho-CoA synthase	Biosynthesis of cofactors, prosthetic groups and carriers	1.00791	0.776097	2.31789	1.42939	0.945707	6.13188	2.78559	3.07141	0.591889	1.08994	2.35283	4.39023	1.36698	2.06532	2.13749	3.25336	6.80848	3.91448
PA14_02560igr		229929	229929	triphosphoribosyl-dephospho-CoA synthase	Biosynthesis of cofactors, prosthetic groups and carriers	0.0916281	0.086233	0.100778	0.0840816	0.0859733	0.0839983	0.0844118	0.083011	0.0845556	0.0838417	0.087142	0.107079	0.195284	0.108701	0.164422	1.36431	0.184013	0.111842
PA14_02570	mdcC	229930	230229	malonate decarboxylase subunit delta	Carbon compound catabolism	0.824653	0.776097	1.31011	0.0840816	1.11765	0.587988	0.422059	0.415055	1.60656	1.08994	0.261426	0.107079	0.585851	0.760909	3.78171	1.15442	0.920065	1.00658
PA14_02580	mdcD	230230	231085	malonate decarboxylase subunit beta	Carbon compound catabolism	0.641397	0.776097	1.71322	0.420408	0.0859733	1.76396	3.12324	0.249033	0.0845556	1.42531	0.958562	2.0345	0.976418	1.41312	2.13749	1.994	5.7044	0.559211
PA14_02590	mdcE	231086	231888	malonate decarboxylase subunit gamma	Carbon compound catabolism	0.0916281	0.776097	0.100778	0.252245	0.0859733	0.251995	1.435	0.083011	0.253667	0.251525	0.609994	0.321236	0.585851	0.108701	0.82211	0.104947	0.184013	1.00658
PA14_02590igr	mdcE	231889	231903	malonate decarboxylase subunit gamma	Carbon compound catabolism	0.0916281	0.086233	0.100778	0.0840816	0.0859733	0.0839983	0.0844118	0.083011	0.0845556	0.0838417	0.087142	0.107079	0.195284	0.108701	0.164422	0.104947	0.184013	0.111842
PA14_02610		231904	232596	phosphoribosyl-dephospho-CoA transferase	Carbon compound catabolism	1.19117	0.258699	0.100778	0.0840816	0.25792	1.42797	0.422059	1.07914	0.930111	0.251525	2.00427	0.535394	3.71039	0.326104	0.493266	0.524736	0.552039	0.782896
PA14_02620		232597	233525	epsilon subunit of malonate decarboxylase	Carbon compound catabolism	0.458141	1.12103	1.71322	0.0840816	0.601813	1.76396	1.435	0.581077	1.09922	2.09604	2.87569	3.96191	2.14812	2.06532	4.11055	3.88304	1.65612	1.90132
PA14_02620igr		233526	233581	epsilon subunit of malonate decarboxylase	Carbon compound catabolism	0.0916281	0.948563	4.53501	0.924898	0.601813	2.60395	2.27912	1.07914	1.77567	1.92836	4.61853	3.31944	2.14812	0.978311	6.08361	2.20389	3.86427	3.46711
PA14_02630		233582	233986	malonate carrier protein	Transport of small molecules	1.37442	1.12103	7.55834	1.09306	5.76021	5.1239	3.12324	4.23356	6.00345	3.43751	3.04997	6.5318	4.49152	4.45675	5.75477	4.09294	11.2248	10.625
PA14_02630igr		233987	233991	malonate carrier protein	Transport of small molecules	0.0916281	0.086233	0.100778	0.0840816	0.0859733	0.0839983	0.0844118	0.083011	0.0845556	0.0838417	0.087142	0.107079	0.195284	0.108701	0.164422	0.104947	0.184013	0.111842
PA14_02640		233992	234756	malonate transporter subunit MadM	Transport of small molecules	4.30652	4.74281	3.93034	3.78367	2.32128	8.31583	4.305	4.73163	2.45211	4.94666	8.97563	10.6008	10.35	6.19597	0.82211	11.0194	6.80848	15.3224
PA14_02640igr		234757	234840	malonate transporter subunit MadM	Transport of small molecules	0.0916281	1.12103	0.100778	0.0840816	0.0859733	0.0839983	0.0844118	0.249033	0.253667	0.0838417	0.958562	1.82034	2.14812	0.108701	0.164422	0.524736	0.920065	0.111842
PA14_02650		234841	235770	malonate utilization transcriptional regulator	Transcriptional regulators	1.19117	3.88048	10.5817	2.43837	6.10411	7.97984	3.29206	1.74323	4.65056	7.96496	11.2413	8.24506	8.00663	5.97857	8.38552	9.55019	9.01664	5.92764
PA14_02650igr		235771	236098	malonate utilization transcriptional regulator	Transcriptional regulators	0.824653	2.50076	1.51167	1.26122	3.00907	3.10794	1.26618	1.24516	1.60656	3.43751	4.26996	6.10349	7.22549	2.71753	4.11055	1.36431	6.44045	3.01974
PA14_02660		236099	237019	LysR family transcriptional regulator	Transcriptional regulators	3.39024	8.3646	14.4112	3.78367	7.65163	18.0596	11.3956	6.88991	5.15789	6.95886	12.287	15.3123	9.95946	9.89181	10.3586	9.96998	10.8568	16.6645
PA14_02660igr		237020	237369	LysR family transcriptional regulator	Transcriptional regulators	0.0916281	1.12103	2.721	0.0840816	0.945707	0.587988	1.77265	0.581077	2.62122	0.922258	0.609994	3.5336	0.195284	1.19571	0.493266	0.104947	0.184013	2.125
PA14_02680		237370	238860	aldehyde dehydrogenase	Energy metabolism	0.824653	1.63843	1.71322	1.26122	2.14933	1.59597	0.928529	1.57721	2.62122	2.59909	1.6557	4.81854	1.36698	1.84792	0.164422	1.7841	1.28809	1.45395
PA14_02680igr		238861	238917	aldehyde dehydrogenase	Energy metabolism	0.0916281	0.948563	1.31011	0.756734	1.46155	0.923981	0.590882	0.415055	0.761	0.586892	2.52712	0.535394	0.585851	0.543506	1.4798	1.36431	1.65612	0.782896
PA14_02690		238918	240351	amino acid permease	Transport of small molecules	2.65722	2.32829	2.92256	1.42939	2.14933	5.45989	4.98029	2.07527	3.12856	2.43141	4.79281	6.74596	4.10095	4.02195	3.45286	4.30283	3.12822	3.46711
PA14_02690igr		240352	240381	amino acid permease	Transport of small molecules	0.458141	0.086233	0.100778	0.420408	0.601813	0.0839983	0.928529	0.249033	0.0845556	0.251525	0.261426	0.963709	0.195284	1.84792	0.164422	0.524736	0.184013	1.23026
PA14_02700		240382	241764	aminotransferase	Transport of small molecules	0.641397	1.29349	6.34901	2.2702	1.80544	4.7879	3.29206	3.90152	3.63589	2.09604	4.09567	3.74776	6.83492	4.89156	8.71437	4.51273	3.12822	4.80922
PA14_02700igr		241765	241927	aminotransferase	Transport of small molecules	0.824653	0.948563	0.302334	0.588571	0.0859733	0.0839983	0.590882	0.581077	0.0845556	0.586892	0.261426	0.107079	0.195284	0.108701	0.164422	0.104947	0.184013	0.782896
PA14_02720		241928	242986	hypothetical protein	Transport of small molecules	0.274884	0.948563	0.50389	0.588571	0.945707	1.25997	0.759706	0.747099	1.43744	2.59909	0.784278	4.39023	1.75755	0.543506	0.493266	0.944524	2.02414	1.00658
PA14_02720igr		242987	243063	hypothetical protein	Transport of small molecules	0.0916281	0.086233	1.31011	0.924898	0.0859733	0.419992	0.759706	0.249033	0.422778	0.251525	0.261426	0.535394	0.195284	0.108701	0.164422	1.15442	0.184013	0.111842
PA14_02730		243064	243945	dihydrodipicolinate synthetase	Amino acid biosynthesis and metabolism	5.58932	8.01967	8.56612	7.14694	5.58827	7.81184	7.00618	3.90152	7.35634	3.26983	9.3242	6.74596	2.53869	3.36974	5.09708	3.46325	3.12822	6.59869
PA14_02730igr		243946	244004	dihydrodipicolinate synthetase	Amino acid biosynthesis and metabolism	0.0916281	0.086233	1.71322	0.0840816	0.0859733	1.09198	0.0844118	0.581077	0.591889	0.0838417	0.087142	0.107079	0.195284	0.108701	0.164422	0.314841	0.920065	0.111842
PA14_02740		244005	244787	class II aldolase/adducin domain-containing protein	Central intermediary metabolism	5.95583	10.7791	12.7988	6.97877	8.51136	11.8438	4.98029	9.0482	5.66522	2.93446	10.5442	7.81675	4.49152	1.84792	1.15095	6.19188	7.54453	11.5197
PA14_02740igr		244788	244941	class II aldolase/adducin domain-containing protein	Central intermediary metabolism	1.92419	4.22542	5.74434	4.96082	2.49323	8.14784	5.14912	4.73163	4.98878	7.62959	6.53565	10.1725	7.22549	6.41337	8.05668	4.51273	1.65612	6.37501
PA14_02750		244942	245481	transcriptional regulator	Transcriptional regulators	2.10745	3.36309	4.93812	3.27918	3.52491	4.11592	4.47382	2.40732	7.18722	6.12044	10.8928	6.5318	5.27266	3.15234	3.45286	8.08093	4.96835	6.37501
PA14_02750igr		245482	245631	transcriptional regulator	Transcriptional regulators	3.20699	2.50076	2.11634	0.924898	1.2896	1.59597	2.95441	0.083011	0.761	0.586892	0.609994	0.963709	0.195284	0.108701	0.82211	0.73463	0.184013	0.111842
PA14_02760		245632	246483	CoA transferase, subunit A	Carbon compound catabolism	2.2907	3.88048	3.93034	0.252245	3.8688	6.13188	1.09735	1.24516	0.761	2.59909	2.17855	3.10528	2.92925	2.06532	2.46633	2.20389	2.76019	4.58553
PA14_02770		246484	247262	CoA transferase subunit B	Carbon compound catabolism	0.274884	0.776097	0.907001	0.0840816	1.2896	0.587988	0.253235	0.581077	0.253667	0.251525	1.48141	3.31944	0.195284	0.108701	1.80864	0.314841	3.12822	0.111842
PA14_02790	pcaF	247263	248464	beta-ketoadipyl CoA thiolase	Carbon compound catabolism	1.55768	1.98336	4.13189	2.60653	2.49323	5.45989	1.60382	2.57334	4.81967	1.92836	2.7014	4.39023	4.10095	6.19597	4.76824	3.04347	1.65612	3.24342
PA14_02790igr	pcaF	248465	248613	beta-ketoadipyl CoA thiolase	Carbon compound catabolism	0.458141	0.086233	0.907001	0.252245	0.0859733	0.755985	0.0844118	0.249033	0.0845556	0.251525	0.087142	0.963709	0.195284	0.760909	0.493266	1.15442	2.02414	0.111842
PA14_02810	pcaT	248614	249912	dicarboxylic acid transporter PcaT	Membrane proteins	5.40606	11.8139	20.2564	6.64245	14.5295	17.2197	11.2268	15.6891	11.5841	11.9894	22.2212	33.944	38.0803	21.1967	19.8951	26.3417	26.6819	29.1908
PA14_02810igr	pcaT	249913	249934	dicarboxylic acid transporter PcaT	Membrane proteins	0.0916281	0.086233	0.100778	0.420408	0.0859733	0.0839983	0.0844118	0.249033	0.591889	0.0838417	0.261426	0.107079	0.195284	0.108701	0.164422	0.524736	0.184013	0.559211
PA14_02830	pcaB	249935	251314	3-carboxy-cis,cis-muconate cycloisomerase	Carbon compound catabolism	12.1865	23.8865	16.6284	7.48326	13.8417	21.4196	32.4985	20.8358	18.1794	12.6601	19.2584	32.659	27.535	22.5012	26.8008	32.0089	18.9533	33.4408
PA14_02830igr	pcaB	251315	251328	3-carboxy-cis,cis-muconate cycloisomerase	Carbon compound catabolism	0.824653	0.431165	1.31011	0.252245	0.25792	0.755985	0.590882	1.41119	0.761	0.251525	0.784278	0.107079	0.195284	0.543506	1.15095	0.314841	0.920065	1.45395
PA14_02840	pcaD	251329	252120	beta-ketoadipate enol-lactone hydrolase	Carbon compound catabolism	4.85629	5.95007	6.75212	2.10204	5.41632	9.49181	6.66853	9.0482	6.67989	5.11434	9.14991	6.5318	16.2085	14.4573	12.9893	12.9085	7.54453	11.5197
PA14_02840igr	pcaD	252121	252130	beta-ketoadipate enol-lactone hydrolase	Carbon compound catabolism	0.0916281	0.086233	0.302334	0.0840816	0.0859733	0.0839983	0.590882	0.415055	0.253667	0.0838417	0.087142	0.963709	1.36698	0.760909	1.15095	0.524736	0.184013	0.559211
PA14_02850	pcaC	252131	252532	gamma-carboxymuconolactone decarboxylase	Carbon compound catabolism	5.77257	3.36309	5.34123	3.95184	3.35296	5.79588	12.4085	8.38411	6.51078	6.95886	11.067	12.3141	6.83492	20.9793	16.6066	13.5382	14.169	19.7961
PA14_02850igr	pcaC	252533	252659	gamma-carboxymuconolactone decarboxylase	Carbon compound catabolism	0.0916281	1.63843	3.52723	2.2702	2.66517	2.26795	5.82441	2.2413	2.62122	2.76678	3.74711	2.24865	5.27266	2.28273	2.13749	1.57421	2.02414	3.91448
PA14_02870		252660	253601	transcriptional regulator	Transcriptional regulators	0.824653	0.776097	4.73656	3.95184	4.55659	5.1239	7.34382	2.57334	3.805	2.59909	4.61853	11.0291	4.49152	4.67415	3.12402	5.77209	6.07243	4.36185
PA14_02870igr		253602	253791	transcriptional regulator	Transcriptional regulators	0.0916281	0.258699	1.10856	0.756734	0.77376	2.93994	0.0844118	0.415055	0.761	0.586892	2.52712	3.31944	0.195284	0.978311	1.15095	1.57421	2.39217	0.335527
PA14_02890		253792	254625	hypothetical protein	Hypothetical, unclassified, unknown	2.47396	2.67322	7.55834	0.0840816	4.38464	10.1638	0.253235	1.07914	2.45211	4.27593	9.67276	8.67338	1.75755	2.93493	0.164422	3.88304	5.7044	5.0329
PA14_02890igr		254626	254763	hypothetical protein	Hypothetical, unclassified, unknown	0.0916281	0.086233	0.100778	0.0840816	0.945707	0.0839983	0.0844118	0.083011	0.0845556	0.0838417	0.43571	0.107079	0.195284	0.108701	0.164422	0.104947	0.184013	0.111842
PA14_02900	pcaK	254764	256110	4-hydroxybenzoate transporter PcaK	Carbon compound catabolism	0.641397	0.431165	7.7599	1.76571	4.04075	7.97984	4.13618	0.747099	1.94478	6.45581	9.67276	10.6008	0.195284	0.978311	3.45286	0.944524	1.28809	4.13816
PA14_02900igr	pcaK	256111	256415	4-hydroxybenzoate transporter PcaK	Carbon compound catabolism	5.40606	12.5038	13.0004	2.77469	6.96384	10.6678	11.9021	12.2026	6.17256	3.94056	4.79281	11.8857	18.9425	10.9788	18.9085	5.14241	4.2323	9.50659
PA14_02910		256416	257195	IclR family transcriptional regulator	Transcriptional regulators	7.23862	11.9864	10.1786	4.62449	4.38464	11.1718	16.6291	10.8744	10.4003	4.77898	14.0299	11.8857	18.5519	10.3266	18.2508	15.0074	15.2731	7.04606
PA14_02910igr		257196	257438	IclR family transcriptional regulator	Transcriptional regulators	0.641397	3.01815	2.721	1.42939	0.945707	2.43595	2.61676	0.415055	1.77567	1.76068	3.39854	0.963709	0.585851	1.84792	0.82211	2.20389	1.65612	1.90132
PA14_02930		257439	258482	oxidoreductase	Putative enzymes	0.458141	2.50076	6.14745	1.59755	3.69685	2.43595	3.12324	1.24516	0.930111	1.92836	2.87569	2.24865	2.92925	1.84792	5.42593	2.41378	5.33638	5.25658
PA14_02930igr		258483	258504	oxidoreductase	Putative enzymes	0.0916281	0.086233	0.100778	0.0840816	0.0859733	0.0839983	0.0844118	0.249033	0.0845556	0.0838417	0.087142	0.749551	0.195284	0.108701	0.164422	0.524736	1.28809	0.111842
PA14_02960		258505	259320	hypothetical protein	Hypothetical, unclassified, unknown	0.824653	1.63843	2.11634	1.76571	0.77376	1.93196	0.928529	1.74323	3.29767	1.08994	2.35283	2.46281	2.53869	0.543506	2.46633	4.51273	2.76019	2.34869
PA14_02960igr		259321	259469	hypothetical protein	Hypothetical, unclassified, unknown	0.458141	3.19062	1.31011	1.42939	1.63349	1.09198	0.759706	2.90538	1.60656	0.586892	0.958562	2.0345	0.976418	0.108701	0.82211	0.104947	2.39217	0.559211
PA14_02970		259470	260348	hypothetical protein	Membrane proteins	2.65722	4.05295	7.35679	2.60653	3.00907	11.3398	5.48676	4.73163	6.849	3.60519	3.04997	6.96012	1.75755	2.93493	3.45286	2.62368	2.02414	2.57237
PA14_02970igr		260349	260373	hypothetical protein	Membrane proteins	0.0916281	0.086233	0.100778	0.0840816	0.77376	0.0839983	0.422059	0.083011	0.761	0.0838417	0.261426	0.107079	0.195284	0.760909	0.164422	0.104947	0.184013	0.559211
PA14_02980		260374	261639	porin	Membrane proteins	1.92419	1.98336	3.32567	1.26122	4.21269	5.96388	2.95441	3.23743	2.95945	4.44361	7.0585	5.67517	7.22549	3.15234	4.11055	1.7841	3.12822	4.36185
PA14_02980igr		261640	261704	porin	Membrane proteins	0.0916281	0.086233	0.100778	0.0840816	0.0859733	0.0839983	0.0844118	0.083011	0.0845556	0.754575	0.261426	0.535394	0.195284	0.108701	0.164422	0.524736	1.28809	0.111842
PA14_02990		261705	263030	MFS transporter	Transport of small molecules	3.94001	0.948563	1.71322	0.588571	3.69685	2.77194	0.253235	1.57721	1.43744	2.76678	3.57282	3.96191	1.75755	2.71753	0.164422	3.04347	2.39217	3.91448
PA14_02990igr		263031	263576	MFS transporter	Transport of small molecules	0.824653	0.776097	1.51167	0.0840816	0.601813	0.419992	0.759706	0.415055	0.761	0.0838417	0.784278	0.749551	2.92925	0.108701	0.164422	0.104947	0.552039	0.782896
PA14_03000		263577	265481	hypothetical protein	Amino acid biosynthesis and metabolism	2.2907	2.32829	4.33345	2.2702	1.46155	3.61193	1.94147	0.249033	0.591889	0.922258	2.35283	3.96191	0.195284	0.978311	1.4798	1.57421	2.02414	4.36185
PA14_03000igr		265482	265573	hypothetical protein	Amino acid biosynthesis and metabolism	1.37442	0.776097	2.11634	0.924898	1.46155	1.25997	1.435	1.07914	1.43744	1.92836	1.6557	2.0345	1.75755	4.02195	2.46633	2.83357	3.49625	5.0329
PA14_03010		265574	266242	TetR family transcriptional regulator	Transcriptional regulators	4.12327	9.74433	9.37235	4.45633	6.27605	12.8517	7.175	5.39571	4.65056	10.4802	10.7185	15.3123	17.7708	11.4136	15.2912	9.76008	13.801	13.5329
PA14_03010igr		266243	266281	TetR family transcriptional regulator	Transcriptional regulators	0.458141	0.086233	0.100778	0.0840816	0.25792	0.0839983	0.0844118	0.083011	0.422778	0.0838417	0.087142	0.107079	0.195284	0.108701	0.164422	0.104947	0.184013	0.111842
PA14_03020		266282	267136	shikimate 5-dehydrogenase	Amino acid biosynthesis and metabolism	2.10745	1.29349	3.32567	2.10204	1.97739	4.28391	1.09735	0.747099	0.422778	2.26373	1.6557	2.89113	1.36698	0.326104	1.80864	1.7841	2.39217	1.90132
PA14_03030	aroQ2	267137	267579	3-dehydroquinate dehydratase	Amino acid biosynthesis and metabolism	0.274884	3.01815	3.72878	0.588571	1.63349	4.28391	0.759706	0.747099	0.591889	1.08994	3.04997	4.39023	0.195284	0.978311	0.82211	1.994	0.920065	2.125
PA14_03030igr	aroQ2	267580	267695	3-dehydroquinate dehydratase	Amino acid biosynthesis and metabolism	0.641397	0.431165	1.91478	0.0840816	1.2896	0.251995	0.253235	0.747099	0.591889	0.0838417	0.784278	0.107079	0.195284	0.760909	0.164422	0.524736	0.184013	0.335527
PA14_03040		267696	269201	MFS transporter	Transport of small molecules	14.5689	17.3328	28.3186	10.1739	16.249	36.8753	15.785	16.3532	12.5988	15.6784	22.5698	26.2343	14.6463	6.41337	14.9624	11.0194	9.01664	12.6382
PA14_03040igr		269202	269375	MFS transporter	Transport of small molecules	0.0916281	0.948563	0.50389	0.588571	0.0859733	0.0839983	0.590882	0.913121	0.422778	1.08994	2.17855	0.749551	0.976418	2.06532	0.164422	0.104947	1.65612	0.559211
PA14_03050	pobA	269376	270560	4-hydroxybenzoate 3-monooxygenase	Carbon compound catabolism	0.824653	1.29349	2.11634	2.43837	0.601813	6.46787	2.95441	3.40345	3.29767	2.26373	2.7014	4.60439	8.39719	5.10896	9.04321	3.67315	2.76019	6.82238
PA14_03050igr	pobA	270561	270737	4-hydroxybenzoate 3-monooxygenase	Carbon compound catabolism	0.458141	0.948563	12.1941	1.59755	6.27605	6.80386	2.61676	2.73936	3.12856	2.76678	6.18708	8.24506	0.195284	2.06532	2.13749	4.51273	3.49625	3.69079
PA14_03070		270738	271604	transcriptional regulator	Transcriptional regulators	7.23862	9.39939	26.7061	4.28816	15.3892	26.7955	12.0709	8.55013	10.4003	13.4985	23.0926	23.2361	16.9897	17.2835	18.9085	13.3283	15.6411	17.1119
PA14_03080		271605	272047	acetyltransferase	Transport of small molecules	1.74093	4.39788	4.53501	2.10204	3.52491	7.13986	2.95441	1.90925	6.00345	7.46191	10.3699	16.5972	19.3331	6.84818	17.922	10.8096	19.6894	16.4408
PA14_03080igr		272048	272124	acetyltransferase	Transport of small molecules	0.0916281	0.086233	0.100778	0.0840816	0.0859733	0.0839983	0.0844118	0.083011	0.0845556	0.0838417	0.087142	1.17787	0.585851	0.543506	0.82211	0.104947	1.28809	0.782896
PA14_03090		272125	272559	hypothetical protein	Hypothetical, unclassified, unknown	4.30652	7.8472	27.3108	3.11102	10.4028	22.2596	17.3044	16.1871	19.8706	31.1053	40.3468	51.0766	62.2955	47.5024	59.0275	129.61	93.6626	111.507
PA14_03090igr		272560	272723	hypothetical protein	Hypothetical, unclassified, unknown	0.641397	0.086233	1.91478	0.756734	0.25792	3.61193	0.0844118	0.083011	0.253667	1.25763	0.43571	0.535394	0.195284	0.108701	0.164422	1.15442	1.28809	1.45395
PA14_03100		272724	273365	hypothetical protein	Hypothetical, unclassified, unknown	0.641397	1.12103	6.75212	1.76571	5.93216	5.45989	0.928529	2.07527	1.77567	2.26373	7.23279	6.74596	0.976418	0.760909	2.79517	2.41378	1.65612	0.335527
PA14_03100igr		273366	273632	hypothetical protein	Hypothetical, unclassified, unknown	1.37442	2.15582	1.31011	1.09306	2.83712	3.10794	1.435	0.083011	0.0845556	2.26373	2.7014	4.60439	0.195284	0.108701	0.164422	0.524736	0.920065	0.782896
PA14_03110		273633	273920	hypothetical protein	Hypothetical, unclassified, unknown	1.37442	1.12103	1.91478	0.924898	2.49323	0.587988	0.590882	2.07527	2.62122	2.59909	1.30713	0.963709	0.195284	0.543506	2.79517	2.20389	0.920065	0.782896
PA14_03110igr		273921	274011	hypothetical protein	Hypothetical, unclassified, unknown	0.0916281	0.086233	0.100778	0.0840816	0.25792	0.0839983	0.0844118	0.415055	0.930111	0.0838417	0.087142	0.107079	0.195284	0.326104	0.493266	0.314841	0.184013	0.111842
PA14_03120		274012	274488	transcriptional regulator	Transcriptional regulators	1.55768	5.26021	8.56612	4.12	6.448	9.65981	5.14912	4.73163	3.805	5.78508	4.26996	3.31944	4.10095	6.41337	1.4798	7.03146	4.2323	3.69079
PA14_03120igr		274489	274528	transcriptional regulator	Transcriptional regulators	0.641397	0.258699	1.10856	0.252245	1.2896	0.419992	0.422059	0.581077	0.761	0.0838417	0.784278	0.107079	1.75755	0.760909	0.164422	0.104947	1.28809	0.335527
PA14_03130		274529	276019	hypothetical protein	Biosynthesis of cofactors, prosthetic groups and carriers	4.12327	11.2965	13.4035	9.66939	13.3259	13.1877	13.9279	11.5385	12.4297	5.95276	13.507	14.6698	21.2859	9.89181	21.2104	15.6371	11.2248	20.9145
PA14_03130igr		276020	276152	hypothetical protein	Biosynthesis of cofactors, prosthetic groups and carriers	0.274884	1.46596	0.705445	0.252245	1.46155	0.251995	3.12324	1.74323	2.95945	2.59909	3.39854	3.96191	2.92925	1.63052	2.13749	3.67315	2.76019	4.80922
PA14_03150		276153	276839	hypothetical protein	Membrane proteins	10.7205	12.3313	20.4579	9.66939	14.5295	24.4435	21.3562	21.8319	24.0983	23.7272	38.9525	40.797	36.1275	31.8495	52.4506	38.9354	29.6261	34.7829
PA14_03150igr		276840	277002	hypothetical protein	Membrane proteins	0.0916281	0.086233	0.302334	0.0840816	1.11765	0.0839983	0.0844118	0.083011	0.253667	0.251525	1.13285	0.107079	0.195284	0.543506	0.82211	0.944524	0.552039	1.00658
PA14_03160		277003	277935	hypothetical protein	Hypothetical, unclassified, unknown	5.58932	7.3298	20.2564	8.49224	15.9051	22.4275	12.7462	10.5424	12.0914	22.3857	36.3382	47.65	36.9086	30.545	32.3911	74.8273	78.2055	82.8751
PA14_03160igr		277936	278509	hypothetical protein	Hypothetical, unclassified, unknown	60.5662	127.021	282.077	89.7151	185.96	204.704	127.884	100.858	107.639	148.987	172.454	224.972	59.5615	50.3287	71.8524	113.448	143.714	149.533
PA14_03163		278510	279133	hypothetical protein	Hypothetical, unclassified, unknown	110.229	181.348	275.023	156.308	226.196	275.766	163.168	155.48	172.409	227.295	353.361	400.153	235.707	192.945	233.315	244.002	289.084	315.954
PA14_03166		279134	279531	hypothetical protein	Hypothetical, unclassified, unknown	6.32234	17.5053	47.4664	19.7592	23.4707	33.0113	15.6162	8.88217	22.069	35.465	49.5838	64.3543	15.818	14.0225	24.8277	21.7241	36.2506	17.5592
PA14_03166igr		279532	279717	hypothetical protein	Hypothetical, unclassified, unknown	0.274884	1.12103	1.51167	2.43837	3.35296	5.29189	0.0844118	1.07914	0.761	1.76068	4.09567	5.46102	0.976418	0.326104	0.493266	1.57421	2.76019	1.45395
PA14_03170		279718	280557	hypothetical protein	Related to phage, transposon, or plasmid	6.13909	8.882	15.6206	7.81959	10.9186	13.1877	7.34382	6.72389	6.34167	10.4802	22.5698	21.9511	6.44436	10.7614	7.39899	12.2788	12.3289	4.13816
PA14_03170igr		280558	280589	hypothetical protein	Related to phage, transposon, or plasmid	0.0916281	0.258699	1.31011	0.0840816	0.25792	0.755985	0.0844118	0.083011	0.0845556	0.586892	0.261426	0.321236	0.195284	0.108701	0.164422	0.104947	0.184013	0.559211
PA14_03180		280590	280853	hypothetical protein	Related to phage, transposon, or plasmid	12.0033	9.74433	14.2097	4.45633	11.6064	19.2356	8.18794	9.71228	9.21656	10.9833	24.8355	21.9511	21.6765	11.8484	9.7009	14.1679	15.2731	17.3355
PA14_03180igr		280854	280972	hypothetical protein	Related to phage, transposon, or plasmid	3.20699	6.8124	13.4035	4.62449	5.07243	7.47585	9.87618	6.72389	7.86367	7.62959	12.1127	17.8821	11.9123	5.76117	5.42593	11.4392	13.4329	7.9408
PA14_03190		280973	282415	hypothetical protein	Hypothetical, unclassified, unknown	20.2498	34.5794	48.6757	22.7861	32.9278	37.8832	43.3032	33.6194	34.0759	48.0413	63.178	69.7083	42.3765	31.8495	40.9411	53.8379	56.86	68.5593
PA14_03190igr		282416	282564	hypothetical protein	Hypothetical, unclassified, unknown	0.458141	0.431165	2.721	1.59755	2.66517	1.42797	0.759706	0.581077	0.422778	4.94666	3.04997	3.10528	2.14812	0.760909	0.82211	0.73463	0.920065	2.57237
PA14_03200		282565	284715	hypothetical protein	Hypothetical, unclassified, unknown	28.3131	40.7882	82.7387	21.2726	50.9822	76.1865	43.1344	42.7507	34.7523	54.4132	87.0549	119.821	36.518	30.3276	21.5393	43.1333	53.1798	63.4145
PA14_03210		284716	285209	hypothetical protein	Hypothetical, unclassified, unknown	1.55768	2.50076	6.14745	1.76571	2.14933	4.7879	0.422059	1.90925	3.12856	1.76068	4.61853	7.17427	4.49152	1.84792	0.164422	10.3898	3.86427	7.9408
PA14_03210igr		285210	285212	hypothetical protein	Hypothetical, unclassified, unknown	0.0916281	0.086233	0.100778	0.0840816	0.0859733	0.0839983	0.0844118	0.083011	0.0845556	0.0838417	0.087142	0.107079	0.195284	0.108701	0.164422	0.104947	0.184013	0.111842
PA14_03220		285213	288272	hypothetical protein	Hypothetical, unclassified, unknown	10.5372	14.4009	36.3808	14.5461	25.1902	45.1071	15.2785	11.7045	15.4737	23.3918	33.8982	47.0076	17.7708	14.2399	20.8816	38.9354	32.2023	40.5987
PA14_03220igr		288273	288453	hypothetical protein	Hypothetical, unclassified, unknown	0.0916281	0.086233	0.50389	1.26122	1.2896	1.93196	0.253235	0.083011	0.253667	2.76678	3.57282	1.17787	0.585851	0.978311	0.82211	1.36431	1.28809	2.125
PA14_03240	hcpC	288454	288972	secreted protein Hcp	Secreted Factors (toxins, enzymes, alginate)	1.55768	1.81089	5.74434	0.756734	1.63349	2.26795	1.60382	0.913121	0.591889	2.26373	4.26996	2.46281	4.10095	5.32636	2.46633	4.72262	3.12822	4.36185
PA14_03240igr	hcpC	288973	291567	secreted protein Hcp	Secreted Factors (toxins, enzymes, alginate)	8.52142	16.643	65.808	15.5551	42.9007	66.7787	14.0968	19.8396	15.1354	52.5687	79.3864	103.331	28.7067	23.3708	18.2508	61.604	42.875	46.8619
PA14_03250		291568	293184	hypothetical protein	Hypothetical, unclassified, unknown	64.9644	105.29	149.857	81.1388	98.2675	140.697	87.8726	71.4725	69.5892	99.6877	132.543	157.084	82.2144	61.6336	73.1678	98.7552	98.815	107.257
PA14_03250igr		293185	293186	hypothetical protein	Hypothetical, unclassified, unknown	0.0916281	0.603631	0.907001	0.0840816	0.0859733	1.09198	0.0844118	0.083011	0.0845556	0.0838417	0.087142	1.60618	0.195284	0.108701	0.164422	0.524736	0.552039	0.559211
PA14_03265		293187	293936	hypothetical protein	Hypothetical, unclassified, unknown	15.3019	28.888	46.2571	21.9453	23.1268	36.0353	30.4726	20.1717	20.8852	20.2058	27.624	41.4395	28.3161	24.2404	17.2643	22.9834	26.3139	28.7435
PA14_03265igr		293937	294100	hypothetical protein	Hypothetical, unclassified, unknown	3.02373	5.26021	5.9459	5.96979	6.79189	10.1638	6.33088	7.05593	6.849	7.62959	7.75564	11.0291	9.17833	6.19597	2.46633	9.34029	11.9608	11.0724
PA14_03270		294101	297238	hypothetical protein	Hypothetical, unclassified, unknown	74.8602	110.637	147.237	77.9437	99.4712	154.473	96.3138	91.7271	93.603	116.959	170.537	221.974	123.614	108.375	130.058	162.143	173.156	177.494
PA14_03285		297239	298367	hypothetical protein	Hypothetical, unclassified, unknown	14.7521	18.5401	33.7606	18.4139	30.1766	26.6275	22.0315	24.1562	19.8706	32.6144	45.401	52.1473	24.801	25.11	27.1296	29.4901	33.6744	41.2698
PA14_03285igr		298368	298566	hypothetical protein	Hypothetical, unclassified, unknown	12.0033	26.9909	35.9777	7.14694	20.0318	33.5153	29.9662	22.496	12.5988	15.0077	22.3955	22.5936	9.17833	9.89181	6.7413	18.3657	14.9051	12.6382
PA14_03290		298567	298875	hypothetical protein	Related to phage, transposon, or plasmid	27.3968	44.41	82.9402	38.7616	51.498	83.2423	36.3815	28.1407	31.201	68.6663	102.74	105.044	33.0029	22.7186	31.0758	49.4301	53.9158	49.5461
PA14_03300		298876	299717	hypothetical protein	Related to phage, transposon, or plasmid	11.82	22.5068	34.1637	17.5731	22.0951	26.4595	16.7979	14.6929	11.5841	24.901	37.9068	34.3723	13.8651	7.28298	8.05668	22.5636	20.4254	21.3619
PA14_03300igr		299718	300332	hypothetical protein	Related to phage, transposon, or plasmid	5.95583	26.3011	62.5831	12.8645	50.4663	30.8274	19.8368	14.5269	13.2752	37.9803	43.4839	53.6464	12.3029	14.8921	8.71437	30.9594	32.5703	25.1645
PA14_03310		300333	301931	hypothetical protein	Hypothetical, unclassified, unknown	23.9149	25.2663	61.7769	16.3959	41.0093	56.3629	27.0962	18.5114	22.069	39.1541	79.0378	85.3417	27.1444	22.2838	24.17	59.7149	57.5961	58.7172
PA14_03310igr		301932	302682	hypothetical protein	Hypothetical, unclassified, unknown	6.68885	18.885	19.8532	17.2367	21.2354	26.2915	14.4344	15.6891	12.4297	23.7272	27.4497	25.1635	14.6463	8.15259	13.3182	13.5382	21.8975	16.4408
PA14_03320		302683	303804	hypothetical protein	Hypothetical, unclassified, unknown	24.648	52.1709	79.5138	35.3984	42.2129	61.2348	50.5626	44.7429	36.6126	41.837	73.2864	84.9134	31.4407	34.6757	44.2295	45.0223	45.4512	46.6382
PA14_03320igr		303805	303809	hypothetical protein	Hypothetical, unclassified, unknown	0.0916281	0.086233	0.100778	0.0840816	0.0859733	0.0839983	0.0844118	0.415055	0.0845556	0.251525	0.087142	0.107079	0.195284	0.108701	0.164422	0.104947	0.184013	0.111842
PA14_03330		303810	304676	hypothetical protein	Hypothetical, unclassified, unknown	21.5326	35.6142	53.9162	23.9633	29.3169	49.811	34.1868	22.662	21.5617	28.087	39.4753	51.5049	17.3802	12.9354	17.5932	22.7735	24.4737	32.7698
PA14_03340		304677	305599	hypothetical protein	Hypothetical, unclassified, unknown	37.1094	60.7942	99.6694	40.4433	44.6202	84.4183	68.7956	46.9012	49.9723	71.1816	94.8977	143.593	49.4067	35.1105	65.2755	133.598	90.3504	111.954
PA14_03340igr		305600	305949	hypothetical protein	Hypothetical, unclassified, unknown	10.9037	14.2284	25.2953	15.2188	24.6743	22.0916	12.4085	12.5347	17.3339	28.7577	33.0268	36.5138	8.00663	3.80454	9.04321	27.811	26.6819	31.4277
PA14_03350		305950	306903	hypothetical protein	Hypothetical, unclassified, unknown	80.3579	93.5628	102.491	41.1159	74.195	119.194	135.312	144.854	87.3459	77.0505	108.492	152.373	151.735	120.984	135.319	156.896	126.785	184.875
PA14_03360		306904	307666	hypothetical protein	Hypothetical, unclassified, unknown	107.48	160.307	198.835	90.3877	120.964	170.265	225.464	200.139	184.077	136.746	193.717	258.381	272.03	206.641	240.878	277.585	233.881	318.191
PA14_03360igr		307667	307984	hypothetical protein	Hypothetical, unclassified, unknown	7.60514	10.6067	20.2564	15.3869	14.7014	12.8517	21.6938	16.0211	19.025	11.4863	20.6527	33.5156	18.9425	16.8487	23.1835	20.4647	23.7377	24.2698
PA14_03370		307985	308983	hypothetical protein	Hypothetical, unclassified, unknown	15.8517	21.6445	24.6906	13.0326	28.8011	32.6753	27.9403	27.4766	31.3701	26.9132	37.3839	72.4923	31.0501	27.9362	46.8603	39.3552	35.5145	44.8487
PA14_03370igr		308984	309748	hypothetical protein	Hypothetical, unclassified, unknown	3.20699	6.46747	11.9926	6.64245	17.1087	17.5556	8.86323	6.72389	6.17256	17.5229	22.3955	24.7352	6.05379	7.28298	2.79517	16.0569	16.3772	14.4276
PA14_03380		309749	311728	hypothetical protein	Hypothetical, unclassified, unknown	42.2406	59.7594	94.2274	39.0979	76.4303	110.122	93.275	74.4608	71.6186	97.3402	140.211	168.649	90.8069	76.1996	87.9658	115.757	100.655	103.23
PA14_03390		311729	312174	hypothetical protein	Related to phage, transposon, or plasmid	3.20699	7.50227	5.9459	3.61551	5.07243	7.30785	4.13618	4.23356	1.94478	7.46191	14.0299	13.3848	2.14812	1.84792	0.493266	4.51273	4.96835	4.36185
PA14_03400		312175	312499	hypothetical protein	Hypothetical, unclassified, unknown	5.03955	12.5038	22.2719	8.32408	14.1856	21.2516	3.79853	3.73549	2.79033	5.28203	10.0213	11.0291	2.14812	0.978311	2.13749	2.83357	1.65612	1.23026
PA14_03400igr		312500	312960	hypothetical protein	Hypothetical, unclassified, unknown	7.23862	9.05446	16.4268	8.82857	8.85525	20.2436	7.34382	4.23356	6.00345	10.9833	19.0841	18.5246	6.83492	5.32636	2.79517	7.45124	11.5928	6.82238
PA14_03410		312961	313034	tRNA-Arg	Non-coding RNA gene	0.641397	1.98336	1.51167	1.26122	0.945707	3.94792	1.60382	0.415055	0.930111	2.76678	4.96709	5.46102	0.195284	0.543506	0.164422	0.524736	1.28809	3.24342
PA14_03410igr		313035	313221	tRNA-Arg	Non-coding RNA gene	0.458141	1.98336	1.51167	0.756734	2.32128	0.587988	0.928529	1.24516	1.09922	1.08994	3.74711	1.39202	0.585851	0.108701	0.164422	1.57421	3.12822	1.00658
PA14_03420		313222	313638	hypothetical protein	Hypothetical, unclassified, unknown	5.77257	16.4705	26.7061	9.1649	21.5793	21.9236	10.045	8.05207	6.849	19.1997	31.284	42.9386	6.44436	7.93519	9.37205	12.4887	20.4254	17.7829
PA14_03420igr		313639	313662	hypothetical protein	Hypothetical, unclassified, unknown	1.55768	4.05295	5.34123	3.95184	1.80544	3.27593	5.65559	1.90925	5.83433	2.26373	5.83851	6.10349	8.78776	4.89156	9.37205	6.61167	6.07243	1.45395
PA14_03430	gabD	313663	315114	succinate-semialdehyde dehydrogenase I	Central intermediary metabolism	29.4126	46.8245	47.4664	45.1518	36.1948	43.4271	62.0426	49.8896	58.0897	42.5077	65.9665	82.5577	74.7936	69.2427	82.7043	90.1496	83.7259	70.7961
PA14_03430igr	gabD	315115	315358	succinate-semialdehyde dehydrogenase I	Central intermediary metabolism	31.0619	53.7231	34.5668	33.7167	26.5658	46.7871	34.8621	35.1136	35.5979	21.2119	46.2724	44.6518	63.8577	39.676	43.9007	47.9608	59.8042	54.9145
PA14_03450	gabT	315359	316639	4-aminobutyrate aminotransferase	Hypothetical, unclassified, unknown	68.996	135.644	108.538	89.3788	93.1091	119.026	110.833	89.4028	98.3381	60.7852	90.5406	99.4761	138.456	127.289	142.554	118.066	137.826	122.02
PA14_03450igr	gabT	316640	316964	4-aminobutyrate aminotransferase	Hypothetical, unclassified, unknown	2.65722	6.8124	8.36457	2.43837	3.8688	7.30785	3.96735	6.72389	7.35634	4.44361	11.7642	12.3141	8.78776	4.02195	5.09708	4.30283	3.12822	10.625
PA14_03470		316965	318164	hypothetical protein	Two-component regulatory systems	24.4647	43.2027	58.1489	23.4588	35.1631	47.1231	45.8356	37.936	38.6419	38.651	56.0323	79.5595	30.6595	38.8063	39.6257	45.652	44.7152	41.2698
PA14_03470igr		318165	318331	hypothetical protein	Two-component regulatory systems	0.0916281	0.603631	0.100778	0.588571	0.945707	0.923981	0.253235	0.083011	0.0845556	0.922258	0.784278	1.17787	1.36698	0.760909	1.4798	0.314841	0.184013	0.111842
PA14_03480		318332	319753	GntR family transcriptional regulator	Transcriptional regulators	7.23862	11.9864	23.8844	12.6963	13.1539	18.8996	12.2397	19.0095	11.5841	8.30033	20.6527	25.3777	17.7708	19.6749	19.8951	21.0944	22.2656	25.8356
PA14_03480igr		319754	319879	GntR family transcriptional regulator	Transcriptional regulators	0.0916281	0.258699	0.705445	0.588571	0.77376	0.587988	1.77265	0.913121	0.422778	1.25763	0.958562	2.67697	8.00663	7.71779	1.80864	2.41378	5.7044	2.125
PA14_03490		319880	320317	hypothetical protein	Carbon compound catabolism	0.824653	3.70802	7.55834	2.2702	1.97739	4.28391	9.70735	9.87831	3.97411	5.28203	8.62706	5.46102	19.3331	17.0661	20.5528	22.9834	23.3696	23.5987
PA14_03490igr		320318	320328	hypothetical protein	Carbon compound catabolism	0.0916281	0.086233	0.100778	0.0840816	0.25792	0.0839983	0.0844118	0.083011	0.0845556	0.251525	0.087142	0.107079	1.36698	0.543506	0.164422	0.104947	0.184013	1.00658
PA14_03510		320329	320736	hypothetical protein	Hypothetical, unclassified, unknown	0.824653	1.46596	2.11634	1.09306	1.46155	3.44393	5.65559	3.73549	2.95945	4.27593	6.18708	7.38843	30.6595	17.5009	30.7469	15.0074	16.7452	20.0198
PA14_03510igr		320737	320769	hypothetical protein	Hypothetical, unclassified, unknown	0.0916281	0.431165	0.907001	0.0840816	0.0859733	0.419992	0.422059	0.083011	0.930111	0.586892	0.784278	0.107079	2.14812	1.63052	1.15095	1.7841	0.552039	0.559211
PA14_03520		320770	321054	hypothetical protein	Hypothetical, unclassified, unknown	1.37442	1.98336	1.91478	0.0840816	0.945707	2.77194	1.435	2.57334	2.45211	2.59909	3.04997	5.88933	6.05379	9.23961	9.04321	7.45124	7.54453	12.8619
PA14_03530		321055	321983	transcriptional regulator	Transcriptional regulators	1.55768	4.91528	9.37235	2.2702	4.04075	9.32381	7.51265	4.39958	4.98878	5.28203	12.9842	8.88753	22.067	14.8921	8.38552	13.3283	13.0649	19.125
PA14_03530igr		321984	322032	transcriptional regulator	Transcriptional regulators	0.0916281	0.086233	0.100778	0.252245	0.0859733	0.0839983	0.0844118	0.083011	0.0845556	0.0838417	0.087142	0.107079	0.195284	0.108701	0.164422	0.104947	0.184013	0.559211
PA14_03550		322033	323247	MFS transporter	Transport of small molecules	0.274884	5.60514	1.71322	1.76571	3.00907	6.29987	5.82441	3.23743	3.63589	4.10824	4.44424	2.89113	3.71039	4.02195	4.11055	7.24135	5.7044	3.01974
PA14_03550igr		323248	323409	MFS transporter	Transport of small molecules	0.0916281	0.086233	0.100778	0.0840816	0.0859733	0.251995	0.0844118	0.083011	0.0845556	0.251525	0.261426	0.749551	0.195284	0.108701	0.164422	0.314841	1.28809	0.782896
PA14_03560		323410	324180	hypothetical protein	Hypothetical, unclassified, unknown	0.641397	1.29349	1.10856	0.924898	3.35296	4.11592	1.60382	2.07527	1.09922	2.59909	6.70993	6.96012	0.195284	2.71753	2.13749	16.6866	21.5295	22.9277
PA14_03560igr		324181	324288	hypothetical protein	Hypothetical, unclassified, unknown	1.37442	0.603631	0.302334	0.0840816	0.25792	2.09996	0.0844118	0.581077	0.761	1.42531	3.04997	0.963709	0.976418	1.63052	0.164422	1.7841	3.49625	1.90132
PA14_03580		324289	324975	transcriptional regulator	Transcriptional regulators	1.55768	1.63843	10.9848	2.10204	6.10411	9.15582	1.94147	6.39185	6.34167	4.61129	11.2413	17.2397	3.71039	3.80454	15.9489	12.9085	16.7452	12.4145
PA14_03580igr		324976	325050	transcriptional regulator	Transcriptional regulators	0.0916281	0.086233	0.100778	0.0840816	0.25792	0.0839983	0.0844118	0.083011	0.422778	0.251525	0.087142	0.107079	0.195284	0.978311	1.80864	0.104947	0.552039	0.111842
PA14_03590		325051	325566	hypothetical protein	Membrane proteins	5.40606	1.12103	8.56612	0.924898	2.32128	5.62789	4.13618	2.57334	2.11389	3.10214	4.09567	3.5336	6.05379	6.84818	9.37205	11.4392	8.28058	8.83554
PA14_03590igr		325567	325605	hypothetical protein	Membrane proteins	0.0916281	0.086233	0.100778	0.588571	0.0859733	0.0839983	0.0844118	0.249033	0.0845556	0.0838417	0.087142	0.107079	0.195284	0.108701	1.15095	0.104947	0.184013	0.111842
PA14_03610		325606	326364	Zn-dependent protease with chaperone function	Chaperones & heat shock proteins	10.354	19.5749	16.2252	7.3151	5.58827	7.13986	6.66853	6.88991	1.94478	3.94056	2.52712	4.81854	3.71039	5.32636	4.76824	4.93251	2.76019	4.36185
PA14_03610igr		326365	326535	Zn-dependent protease with chaperone function	Chaperones & heat shock proteins	0.0916281	0.086233	0.705445	0.0840816	0.25792	0.587988	0.0844118	0.415055	0.422778	0.586892	0.261426	0.749551	0.585851	0.326104	0.164422	0.314841	0.184013	0.111842
PA14_03620		326536	327288	hypothetical protein	Membrane proteins	0.458141	1.81089	6.75212	1.42939	1.80544	3.77992	1.77265	1.07914	0.591889	1.25763	4.26996	1.17787	0.585851	0.978311	2.13749	4.51273	1.65612	1.45395
PA14_03620igr		327289	327381	hypothetical protein	Membrane proteins	0.0916281	0.431165	0.100778	0.420408	0.601813	0.0839983	0.0844118	0.249033	0.253667	0.0838417	0.609994	0.107079	0.195284	0.108701	1.15095	0.944524	0.184013	0.111842
PA14_03630		327382	328080	ArsR family transcriptional regulator	Transcriptional regulators	1.19117	1.81089	4.13189	1.59755	2.49323	2.60395	1.09735	1.24516	3.63589	2.76678	6.18708	3.5336	10.7406	5.97857	2.79517	3.46325	2.39217	4.58553
PA14_03630igr		328081	328092	ArsR family transcriptional regulator	Transcriptional regulators	0.0916281	0.086233	0.100778	0.588571	0.0859733	0.0839983	0.759706	0.083011	0.422778	0.0838417	0.609994	0.107079	0.195284	0.108701	0.164422	1.15442	0.184013	0.111842
PA14_03650	cysA	328093	329082	sulfate transport protein CysA	Transport of small molecules	14.3856	20.2647	22.8766	11.1829	17.9684	29.9874	32.1609	15.8551	14.9663	28.59	46.621	21.9511	30.269	21.4141	31.4046	34.7375	21.8975	31.875
PA14_03650igr	cysA	329083	329085	sulfate transport protein CysA	Transport of small molecules	0.0916281	0.086233	0.100778	0.0840816	0.0859733	0.0839983	0.0844118	0.083011	0.0845556	0.0838417	0.087142	0.107079	0.195284	0.108701	0.164422	0.104947	0.552039	0.111842
PA14_03670	cysW	329086	329955	sulfate transport protein CysW	Transport of small molecules	24.4647	24.2315	32.1482	13.5371	20.8915	37.3792	21.525	17.3493	11.5841	36.1358	41.741	31.3741	28.3161	15.5443	28.445	33.2682	33.6744	36.125
PA14_03670igr	cysW	329956	329965	sulfate transport protein CysW	Transport of small molecules	0.0916281	0.086233	0.100778	0.0840816	0.0859733	0.0839983	0.0844118	0.083011	0.0845556	0.0838417	0.087142	0.107079	0.195284	0.108701	0.164422	0.104947	0.184013	0.111842
PA14_03680	cysT	329966	330784	sulfate transport protein CysT	Transport of small molecules	2.65722	8.53706	13.8066	1.93388	10.0589	24.1075	8.52559	6.55787	7.01811	7.62959	10.5442	8.45922	13.8651	4.02195	16.6066	8.08093	11.2248	6.59869
PA14_03680igr	cysT	330785	330945	sulfate transport protein CysT	Transport of small molecules	0.0916281	0.258699	0.302334	1.09306	1.63349	3.44393	0.590882	0.581077	0.0845556	2.43141	2.35283	2.67697	2.92925	0.108701	0.493266	1.36431	0.920065	0.111842
PA14_03700	sbp	330946	331944	sulfate-binding protein	Transport of small molecules	11.2703	12.1588	151.469	14.8824	55.9686	150.441	35.3685	23.1601	16.1501	35.8004	44.8781	44.866	33.7841	25.11	52.7795	38.7255	34.7785	47.5329
PA14_03700igr	sbp	331945	332120	sulfate-binding protein	Transport of small molecules	7.60514	7.3298	101.886	4.79265	55.4528	109.114	16.9668	14.859	11.9223	14.3369	14.0299	17.668	21.2859	24.6752	22.8547	12.2788	11.9608	19.125
PA14_03710		332121	332303	hypothetical protein	Hypothetical, unclassified, unknown	0.824653	0.948563	5.9459	0.0840816	3.69685	4.61991	0.590882	0.581077	1.43744	0.586892	0.784278	2.0345	2.14812	1.41312	1.15095	2.83357	2.39217	2.125
PA14_03710igr		332304	332466	hypothetical protein	Hypothetical, unclassified, unknown	0.824653	0.086233	4.53501	0.756734	0.945707	0.587988	0.253235	0.249033	0.0845556	0.586892	1.48141	0.749551	0.195284	0.543506	0.164422	0.104947	0.920065	0.559211
PA14_03720		332467	334749	sensory box GGDEF domain-containing protein	Two-component regulatory systems	31.4285	51.826	65.4049	38.4253	36.0228	48.803	46.0044	30.133	26.8041	28.2546	33.8982	50.0058	15.0368	20.5445	22.8547	27.811	26.6819	28.7435
PA14_03720igr		334750	334919	sensory box GGDEF domain-containing protein	Two-component regulatory systems	3.39024	5.26021	9.37235	2.10204	5.58827	12.8517	11.5644	6.39185	12.0914	10.8156	16.2956	22.5936	10.35	11.631	12.3317	17.5262	14.537	18.0066
PA14_03730		334920	336098	fatty acid desaturase	Fatty acid and phospholipid metabolism	46.2722	54.413	128.089	48.6833	88.1227	132.633	109.144	76.7852	94.7868	146.304	252.973	228.613	160.718	145.116	181.029	216.506	171.316	196.059
PA14_03730igr		336099	336326	fatty acid desaturase	Fatty acid and phospholipid metabolism	0.824653	2.15582	2.92256	0.924898	3.52491	3.10794	0.0844118	0.249033	0.0845556	1.08994	3.39854	0.749551	0.585851	0.326104	0.164422	0.524736	0.920065	3.01974
PA14_03760		336327	337712	sodium:solute symporter	Transport of small molecules	0.824653	3.36309	5.74434	3.44735	3.18101	5.96388	1.77265	2.57334	0.930111	1.76068	4.09567	5.46102	1.36698	0.326104	0.82211	2.62368	0.552039	2.125
PA14_03760igr		337713	337767	sodium:solute symporter	Transport of small molecules	0.0916281	0.086233	0.100778	0.0840816	0.0859733	0.587988	0.0844118	0.083011	0.0845556	0.0838417	0.087142	0.107079	0.195284	0.108701	0.164422	0.104947	0.184013	0.111842
PA14_03770	speB1	337768	338724	agmatinase	Amino acid biosynthesis and metabolism	1.19117	3.19062	2.51945	1.76571	2.14933	3.10794	3.96735	3.07141	1.09922	2.43141	4.26996	2.0345	2.92925	2.28273	4.43939	1.994	2.76019	2.34869
PA14_03770igr	speB1	338725	338776	agmatinase	Amino acid biosynthesis and metabolism	0.0916281	0.086233	0.100778	0.588571	0.0859733	0.0839983	0.0844118	0.747099	0.0845556	0.0838417	0.087142	0.107079	0.195284	0.108701	0.164422	0.104947	0.184013	0.111842
PA14_03780		338777	339739	transcriptional regulator	Transcriptional regulators	1.74093	6.12254	23.0781	8.32408	14.7014	21.0836	10.2138	8.38411	10.2312	17.6906	23.6155	27.3051	16.2085	17.0661	20.5528	25.5021	15.2731	24.4934
PA14_03780igr		339740	339851	transcriptional regulator	Transcriptional regulators	0.641397	1.12103	1.71322	0.588571	1.97739	1.76396	2.78559	2.2413	3.12856	4.94666	6.36137	4.60439	4.88209	4.23935	4.11055	11.0194	4.96835	7.71711
PA14_03790		339852	340823	sensory box GGDEF domain-containing protein	Two-component regulatory systems	1.37442	4.05295	5.34123	3.11102	2.14933	9.8278	2.95441	3.73549	3.63589	3.10214	6.18708	4.17607	6.05379	10.7614	7.39899	7.03146	12.3289	10.4013
PA14_03790igr		340824	341436	sensory box GGDEF domain-containing protein	Two-component regulatory systems	8.52142	26.1286	58.7535	22.2816	41.869	56.5309	13.7591	15.5231	14.9663	51.3949	64.7465	63.0694	6.44436	7.71779	5.75477	25.9219	27.4179	23.5987
PA14_03800	oprE	341437	342828	anaerobically-induced outer membrane porin OprE precursor	Membrane proteins	174.368	273.617	314.931	155.467	205.046	319.11	229.516	195.491	195.577	191.914	271.273	340.189	234.536	182.292	221.476	176.416	196.342	225.138
PA14_03800igr	oprE	342829	342925	anaerobically-induced outer membrane porin OprE precursor	Membrane proteins	5.2228	5.77761	7.35679	11.1829	6.448	7.30785	6.16206	5.72776	4.14322	4.44361	6.18708	5.0327	0.976418	0.326104	1.80864	1.36431	2.39217	5.48027
PA14_03810	aguA	342926	344032	agmatine deiminase	Amino acid biosynthesis and metabolism	40.5913	60.9667	57.3426	45.1518	41.0093	50.483	45.4979	37.77	30.1863	31.2729	53.4181	63.0694	35.3463	34.0235	39.6257	43.3432	37.3546	52.2303
PA14_03810igr	aguA	344033	344117	agmatine deiminase	Amino acid biosynthesis and metabolism	0.274884	1.98336	4.73656	1.59755	2.66517	0.587988	0.590882	0.249033	0.253667	0.251525	1.13285	0.107079	0.195284	2.28273	0.164422	1.7841	0.184013	0.782896
PA14_03830	aguB	344118	344996	N-carbamoylputrescine amidohydrolase	Amino acid biosynthesis and metabolism	10.354	22.6793	14.8144	10.1739	16.9367	21.0836	8.01912	4.5656	6.51078	7.62959	12.287	8.88753	6.83492	2.71753	3.45286	4.51273	3.86427	4.36185
PA14_03830igr	aguB	344997	345158	N-carbamoylputrescine amidohydrolase	Amino acid biosynthesis and metabolism	1.74093	1.46596	1.51167	1.26122	1.11765	3.27593	0.0844118	1.07914	0.253667	1.25763	1.30713	1.17787	0.976418	0.326104	0.82211	1.7841	0.920065	0.335527
PA14_03840	aguR	345159	345824	transcriptional regulator AguR	Transcriptional regulators	10.5372	9.05446	9.5739	2.10204	9.54304	9.9958	10.7203	7.05593	8.371	6.45581	10.7185	10.1725	6.44436	3.80454	9.37205	15.0074	8.64861	8.83554
PA14_03840igr	aguR	345825	345886	transcriptional regulator AguR	Transcriptional regulators	0.0916281	0.258699	0.100778	0.0840816	0.25792	0.0839983	1.09735	0.747099	0.930111	0.586892	0.087142	0.535394	0.195284	0.108701	1.80864	2.20389	1.28809	1.00658
PA14_03855		345887	346948	periplasmic polyamine binding protein	Transport of small molecules	12.9196	9.39939	12.3957	4.12	11.4345	15.8757	57.6532	49.0595	51.3252	14.6723	29.0183	39.2979	57.2181	30.545	36.0084	14.7975	14.537	18.9013
PA14_03855igr		346949	347203	periplasmic polyamine binding protein	Transport of small molecules	2.10745	2.84569	3.93034	1.09306	4.72853	5.29189	2.11029	0.913121	1.94478	1.25763	3.39854	5.67517	0.585851	1.63052	0.82211	2.41378	4.60032	4.80922
PA14_03860		347204	348580	glutamine synthetase	Amino acid biosynthesis and metabolism	70.8286	111.327	125.872	76.7665	81.4168	110.626	114.209	93.2213	79.5668	81.5779	100.998	137.382	138.847	102.07	106.052	123.523	130.833	141.704
PA14_03860igr		348581	348858	glutamine synthetase	Amino acid biosynthesis and metabolism	45.9057	67.3479	75.8858	36.2392	43.2446	61.7388	60.3544	40.5924	50.4797	59.9468	79.2121	131.386	58.3898	48.5895	67.2486	162.563	147.026	126.046
PA14_03870	spuA	348859	349611	glutamine amidotransferase	Amino acid biosynthesis and metabolism	7.42188	25.9561	31.3419	11.351	19.1721	27.6354	25.0703	23.1601	9.55478	24.5656	29.8897	35.4431	18.5519	9.89181	12.6605	19.6251	31.4662	24.2698
PA14_03870igr	spuA	349612	349651	glutamine amidotransferase	Amino acid biosynthesis and metabolism	1.19117	4.57035	1.71322	3.61551	0.25792	3.44393	6.49971	3.56947	4.98878	5.44971	4.96709	4.60439	2.92925	4.23935	0.493266	3.46325	2.76019	2.79606
PA14_03880	spuB	349652	351010	glutamine synthetase	Amino acid biosynthesis and metabolism	35.4601	80.9728	82.3356	55.9143	56.3125	99.538	95.3009	76.7852	69.7584	86.7761	112.675	132.456	82.9955	92.5048	113.616	104.632	118.688	91.8225
PA14_03880igr	spuB	351011	351075	glutamine synthetase	Amino acid biosynthesis and metabolism	1.00791	2.67322	4.53501	2.94286	3.8688	4.7879	9.87618	5.72776	6.00345	5.95276	10.0213	9.31585	9.95946	12.718	11.0163	6.61167	10.4887	8.38817
PA14_03900	spuC	351076	352446	aminotransferase	Biosynthesis of cofactors, prosthetic groups and carriers	51.2201	78.0408	64.8002	48.6833	47.7152	67.9546	116.573	108.163	101.889	57.9346	96.6405	122.391	131.035	97.0702	121.837	130.029	120.529	122.244
PA14_03900igr	spuC	352447	352561	aminotransferase	Biosynthesis of cofactors, prosthetic groups and carriers	11.087	29.4054	32.5513	19.4229	25.5341	35.5313	42.2903	34.9476	39.9948	28.59	45.401	50.0058	91.9786	68.8079	51.4641	77.1361	70.477	86.2304
PA14_03920	spuD	352562	353665	polyamine transport protein	Transport of small molecules	119.208	184.452	194.199	135.96	114.774	194.792	308.863	238.823	262.207	188.225	300.553	372.099	480.202	402.955	483.894	455.156	403.172	446.81
PA14_03920igr	spuD	353666	354083	polyamine transport protein	Transport of small molecules	20.4331	31.82	32.9544	23.1224	18.8282	26.6275	29.9662	23.8242	22.2381	32.1114	44.3553	42.0819	32.6124	22.2838	24.8277	60.9743	56.492	62.0724
PA14_03930	spuE	354084	355181	polyamine transport protein	Transport of small molecules	60.5662	92.0106	111.561	41.2841	43.9324	90.9702	90.7426	74.4608	68.5746	56.5931	73.1121	117.465	113.85	93.8092	165.573	117.646	100.655	135.888
PA14_03930igr	spuE	355182	355235	polyamine transport protein	Transport of small molecules	1.55768	1.98336	4.33345	0.420408	0.77376	2.77194	1.77265	2.40732	1.43744	1.76068	2.7014	2.24865	5.27266	2.71753	3.12402	3.04347	3.49625	1.67763
PA14_03940	spuF	355236	356390	polyamine transport protein PotG	Transport of small molecules	45.1727	81.1452	77.9013	50.7012	48.5749	61.0668	109.989	103.847	71.4495	47.2029	63.5265	99.6903	86.9012	62.938	69.5505	68.5305	86.6701	78.6251
PA14_03940igr	spuF	356391	356416	polyamine transport protein PotG	Transport of small molecules	1.92419	2.84569	1.91478	0.924898	1.11765	3.27593	3.79853	3.90152	1.26833	0.0838417	1.13285	2.67697	3.31982	1.63052	1.80864	0.73463	2.39217	1.45395
PA14_03950	spuG	356417	357298	polyamine transport protein PotH	Transport of small molecules	33.8108	62.6914	67.622	33.0441	52.3578	64.4267	80.2756	69.6462	45.0681	37.1419	59.6923	68.8516	72.0596	50.3287	51.4641	41.664	46.9233	57.5987
PA14_03950igr	spuG	357299	357380	polyamine transport protein PotH	Transport of small molecules	7.23862	8.01967	6.95368	4.12	7.30773	6.29987	11.7332	7.72002	7.52545	4.94666	8.45278	12.0999	13.8651	6.41337	7.07015	5.3523	8.64861	6.59869
PA14_03960	spuH	357381	358250	polyamine transport protein PotI	Transport of small molecules	55.8015	82.5249	97.2507	58.4367	51.67	74.3385	104.249	83.9241	80.7506	51.7303	77.1207	100.975	105.648	94.8962	113.944	76.5064	73.4212	97.8619
PA14_03960igr	spuH	358251	358447	polyamine transport protein PotI	Transport of small molecules	1.00791	1.98336	4.93812	1.09306	1.11765	1.25997	0.759706	0.415055	0.0845556	1.25763	2.35283	2.89113	0.195284	1.84792	0.164422	0.944524	2.02414	1.00658
PA14_03980		358448	360835	hypothetical protein	Central intermediary metabolism	13.2861	15.2632	19.047	12.6963	20.8915	23.6035	23.8885	18.1794	15.981	19.3674	24.1383	33.0873	25.1916	24.4578	38.3103	33.0583	28.522	33.2171
PA14_03980igr		360836	360945	hypothetical protein	Central intermediary metabolism	0.274884	0.086233	0.100778	0.0840816	0.0859733	0.587988	1.26618	0.083011	0.0845556	0.586892	0.958562	0.321236	1.36698	0.326104	0.164422	0.104947	0.920065	0.559211
PA14_04000		360946	361998	transcriptional regulator	Transcriptional regulators	6.68885	12.3313	12.3957	6.97877	11.9503	12.0118	17.6421	13.8628	18.0103	15.1753	38.2553	34.1581	56.8275	35.7627	43.243	69.37	63.4845	63.1909
PA14_04010		361999	362480	hypothetical protein	Hypothetical, unclassified, unknown	11.4535	18.1952	30.9388	15.8914	9.19915	24.2755	67.1073	52.2139	62.9939	40.4955	62.3065	100.547	509.885	386.65	436.212	343.912	373.73	403.415
PA14_04010igr		362481	362584	hypothetical protein	Hypothetical, unclassified, unknown	0.0916281	0.086233	0.100778	0.0840816	0.0859733	0.587988	0.0844118	0.415055	0.591889	0.251525	0.784278	1.60618	2.14812	1.84792	0.164422	0.944524	1.28809	0.111842
PA14_04020		362585	363196	hypothetical protein	Hypothetical, unclassified, unknown	1.92419	5.60514	6.75212	4.45633	5.24437	7.97984	6.66853	4.5656	6.17256	6.45581	11.4156	10.3866	6.05379	7.06558	6.7413	4.93251	4.96835	10.625
PA14_04030		363197	364214	hypothetical protein	Fatty acid and phospholipid metabolism	24.2815	27.6808	42.2259	25.1404	31.2083	46.7871	37.0568	30.7971	27.9879	39.4894	56.3809	50.0058	36.9086	30.1102	33.0488	39.5651	31.8342	39.9277
PA14_04030igr		364215	364233	hypothetical protein	Fatty acid and phospholipid metabolism	0.0916281	0.431165	0.100778	0.756734	0.25792	0.587988	0.0844118	0.415055	0.0845556	0.0838417	0.087142	0.107079	0.195284	0.108701	0.164422	0.524736	0.552039	0.111842
PA14_04040		364234	364986	hypothetical protein	Hypothetical, unclassified, unknown	28.3131	48.2042	59.7613	27.1584	31.7242	54.1789	45.1603	35.7777	27.3115	37.6449	59.1694	45.7226	57.6086	39.2411	52.1218	49.0103	39.9308	50.2172
PA14_04040igr		364987	365034	hypothetical protein	Hypothetical, unclassified, unknown	0.0916281	0.086233	0.50389	0.756734	0.25792	0.0839983	0.0844118	0.249033	0.253667	0.754575	0.261426	0.107079	0.195284	0.108701	0.164422	0.314841	0.552039	1.00658
PA14_04050		365035	365733	proline hydroxylase	Biosynthesis of cofactors, prosthetic groups and carriers	11.6368	15.0908	37.5902	11.351	35.8509	42.2512	8.69441	13.8628	9.72389	26.2424	35.6411	44.0094	10.35	5.32636	2.79517	7.66114	7.91256	13.7566
PA14_04050igr		365734	365754	proline hydroxylase	Biosynthesis of cofactors, prosthetic groups and carriers	0.0916281	0.086233	0.100778	0.0840816	0.0859733	0.0839983	0.0844118	0.083011	0.0845556	0.0838417	0.087142	0.107079	0.195284	0.108701	0.164422	0.104947	0.184013	0.782896
PA14_04060		365755	366309	hypothetical protein	Hypothetical, unclassified, unknown	1.00791	1.63843	2.31789	2.77469	1.97739	3.94792	0.253235	0.913121	0.930111	1.92836	3.39854	2.0345	0.195284	0.326104	0.164422	2.41378	0.184013	1.45395
PA14_04060igr		366310	366574	hypothetical protein	Hypothetical, unclassified, unknown	2.65722	1.46596	5.34123	2.60653	3.18101	1.59597	1.60382	1.57721	1.77567	3.77288	4.44424	4.60439	3.31982	2.06532	3.45286	2.41378	2.76019	3.69079
PA14_04070		366575	367069	hypothetical protein	Hypothetical, unclassified, unknown	6.32234	7.67473	4.13189	4.96082	6.79189	8.81982	4.13618	5.39571	2.62122	4.27593	12.9842	17.4538	16.2085	8.8048	5.42593	12.9085	16.3772	20.4671
PA14_04070igr		367070	367073	hypothetical protein	Hypothetical, unclassified, unknown	0.0916281	0.086233	0.100778	0.0840816	0.0859733	0.0839983	0.0844118	0.083011	0.0845556	0.0838417	0.087142	0.107079	0.195284	0.108701	0.164422	0.104947	0.184013	0.111842
PA14_04080		367074	367766	ABC transporter permease	Transport of small molecules	21.8991	48.8941	36.3808	33.0441	30.5205	43.5951	30.9791	26.3145	23.7601	26.2424	49.9324	48.935	43.9388	42.0674	51.7929	66.8513	66.4287	71.0198
PA14_04080igr		367767	367837	ABC transporter permease	Transport of small molecules	11.087	22.1619	20.2564	13.2008	10.4028	23.2675	21.8626	12.7007	12.7679	7.79728	15.4241	13.8132	14.2557	15.7617	13.647	25.712	29.6261	24.0461
PA14_04090		367838	368608	ABC transporter substrate-binding protein	Transport of small molecules	12.9196	28.7156	30.3342	14.5461	19.6879	26.4595	21.525	24.3222	19.7014	17.1875	20.4784	26.4484	27.1444	27.0666	37.9815	42.9234	37.7227	49.7698
PA14_04090igr		368609	368900	ABC transporter substrate-binding protein	Transport of small molecules	4.30652	10.0893	9.77546	6.81061	5.58827	7.47585	9.03206	10.7084	5.83433	4.94666	6.0128	8.88753	8.39719	8.15259	11.3451	16.2668	9.38466	12.8619
PA14_04100		368901	369338	hypothetical protein	Hypothetical, unclassified, unknown	17.501	27.1634	27.5124	29.5126	16.7648	27.6354	48.5368	36.9399	64.8541	32.6144	56.2066	59.857	87.2917	99.8964	125.783	91.4089	117.952	92.7172
PA14_04100igr		369339	369395	hypothetical protein	Hypothetical, unclassified, unknown	5.2228	12.1588	14.8144	6.97877	6.448	10.4998	20.0056	17.1833	11.0768	7.96496	14.0299	9.31585	22.4576	16.8487	26.1431	39.775	35.1465	28.2961
PA14_04110	serA	369396	370625	D-3-phosphoglycerate dehydrogenase	Amino acid biosynthesis and metabolism	235.393	298.625	169.206	242.744	151.399	204.2	264.462	211.595	241.068	94.8249	135.157	184.497	238.832	178.161	234.959	177.675	186.773	182.862
PA14_04110igr	serA	370626	370828	D-3-phosphoglycerate dehydrogenase	Amino acid biosynthesis and metabolism	8.88793	12.3313	7.7599	8.32408	6.79189	9.9958	8.35676	4.39958	4.31233	1.76068	4.61853	8.0309	6.05379	2.50013	4.76824	5.98199	2.76019	3.91448
PA14_04140		370829	372223	hypothetical protein	Energy metabolism	72.8444	112.706	124.259	86.8563	72.8194	122.89	80.7821	70.9744	78.2139	72.523	83.3949	109.756	70.8879	61.4162	86.9792	99.5948	71.9491	67.8882
PA14_04140igr		372224	372314	hypothetical protein	Energy metabolism	2.65722	1.29349	2.721	1.93388	2.66517	3.61193	4.47382	4.39958	4.48145	5.28203	4.79281	3.5336	8.78776	4.02195	5.42593	5.5622	9.01664	5.25658
PA14_04150		372315	372980	hypothetical protein	Central intermediary metabolism	10.5372	20.7821	25.0937	14.5461	16.5929	21.2516	35.3685	28.9708	27.3115	15.6784	23.7898	28.1617	51.7501	40.1108	46.8603	32.4287	29.6261	38.5856
PA14_04150igr		372981	373078	hypothetical protein	Central intermediary metabolism	0.0916281	1.12103	1.10856	0.588571	0.601813	0.0839983	0.0844118	0.083011	0.422778	0.419208	0.261426	0.107079	0.585851	0.108701	0.164422	0.104947	1.65612	0.559211
PA14_04160		373079	374068	transcriptional regulator	Transcriptional regulators	22.2656	25.9561	41.0166	23.9633	34.4753	47.1231	27.7715	21.8319	19.1941	27.9193	46.621	44.6518	27.1444	19.8923	25.8143	24.6626	22.6336	32.3224
PA14_04160igr		374069	374151	transcriptional regulator	Transcriptional regulators	1.55768	1.98336	4.73656	0.0840816	1.46155	5.29189	1.09735	1.41119	0.253667	0.419208	5.14138	2.46281	3.31982	3.80454	1.4798	2.41378	1.65612	2.79606
PA14_04180		374152	374502	hypothetical protein	Hypothetical, unclassified, unknown	2.10745	1.12103	3.93034	1.76571	3.52491	2.43595	0.759706	2.2413	0.591889	2.26373	5.14138	2.0345	0.976418	2.71753	2.46633	2.83357	2.39217	4.80922
PA14_04180igr		374503	374582	hypothetical protein	Hypothetical, unclassified, unknown	0.0916281	0.086233	0.907001	0.0840816	0.0859733	0.923981	0.0844118	0.083011	0.0845556	0.0838417	0.43571	0.107079	0.195284	0.108701	0.164422	0.104947	0.184013	0.559211
PA14_04190		374583	375617	acetylpolyamine aminohydrolase	Carbon compound catabolism	3.75675	1.81089	3.72878	1.93388	1.80544	4.28391	2.27912	3.56947	2.62122	5.28203	7.0585	4.39023	1.36698	1.63052	3.45286	1.57421	3.49625	3.69079
PA14_04190igr		375618	375632	acetylpolyamine aminohydrolase	Carbon compound catabolism	0.0916281	0.086233	0.100778	0.0840816	0.0859733	0.0839983	0.0844118	0.083011	0.0845556	0.0838417	0.261426	0.107079	0.195284	0.326104	0.164422	0.104947	0.184013	0.111842
PA14_04210		375633	377027	transporter	Transport of small molecules	1.19117	2.84569	5.13967	3.44735	5.76021	7.64385	2.95441	4.23356	2.95945	10.8156	14.3784	14.6698	1.36698	4.89156	4.43939	5.14241	9.38466	12.6382
PA14_04210igr		377028	377447	transporter	Transport of small molecules	1.19117	0.948563	2.92256	0.0840816	2.83712	3.27593	0.928529	2.2413	1.09922	2.26373	4.79281	10.6008	0.195284	1.41312	1.15095	8.29082	4.60032	3.01974
PA14_04220		377448	378491	ABC transporter substrate-binding protein	Transport of small molecules	3.02373	6.46747	5.13967	0.756734	7.99552	6.97186	5.14912	3.23743	2.95945	3.60519	4.96709	5.24686	3.31982	5.54376	5.42593	6.19188	7.91256	6.82238
PA14_04220igr		378492	378538	ABC transporter substrate-binding protein	Transport of small molecules	0.274884	0.431165	1.10856	0.0840816	0.25792	1.59597	0.422059	0.083011	0.0845556	0.0838417	1.30713	0.107079	2.14812	0.543506	0.82211	0.314841	0.920065	0.111842
PA14_04230		378539	379327	ABC transporter permease	Transport of small molecules	3.39024	4.39788	7.96146	2.2702	4.72853	9.9958	3.79853	3.56947	5.327	2.59909	12.8099	9.31585	7.61606	7.28298	8.05668	7.87103	6.80848	10.4013
PA14_04240		379328	380253	ABC transporter permease	Transport of small molecules	2.84047	1.29349	6.34901	0.756734	4.72853	3.94792	4.98029	0.747099	2.283	1.76068	5.48995	8.45922	3.71039	5.10896	5.42593	7.24135	4.60032	3.91448
PA14_04250		380254	381299	ABC transporter ATP-binding protein	Transport of small molecules	2.47396	0.086233	5.34123	0.420408	2.14933	3.10794	1.94147	0.581077	1.43744	6.28813	10.8928	9.74416	0.195284	0.978311	2.13749	4.72262	2.02414	3.01974
PA14_04250igr		381300	381626	ABC transporter ATP-binding protein	Transport of small molecules	0.274884	0.258699	2.31789	0.420408	2.49323	4.28391	0.253235	0.913121	1.43744	2.43141	5.31566	5.67517	0.195284	0.326104	0.164422	0.524736	2.02414	1.23026
PA14_04270		381627	382592	transcriptional regulator	Transcriptional regulators	1.55768	3.01815	4.73656	2.43837	2.14933	4.45191	3.29206	3.90152	5.15789	6.45581	10.5442	12.5282	4.10095	6.19597	11.674	9.76008	11.2248	14.6513
PA14_04270igr		382593	382630	transcriptional regulator	Transcriptional regulators	0.0916281	0.086233	0.907001	0.0840816	0.25792	0.0839983	0.0844118	0.415055	0.0845556	0.251525	0.087142	0.107079	0.195284	0.108701	0.164422	0.104947	0.184013	0.111842
PA14_04290		382631	384574	hypothetical protein	Membrane proteins	7.97165	18.5401	22.0704	9.33306	14.5295	23.0995	18.1485	11.3725	14.2899	14.3369	25.0098	18.7388	13.084	11.4136	21.8681	25.2923	27.786	32.9935
PA14_04290igr		384575	384874	hypothetical protein	Membrane proteins	1.37442	2.84569	3.12412	2.60653	4.55659	5.79588	1.435	3.40345	4.31233	3.94056	8.80134	5.24686	1.36698	2.06532	1.80864	8.08093	14.9051	21.3619
PA14_04300		384875	385207	hypothetical protein	Hypothetical, unclassified, unknown	28.3131	42.8578	34.1637	36.071	23.6427	44.6031	45.1603	41.4225	58.4279	48.712	69.2779	90.4815	262.266	270.34	273.763	270.029	278.412	239.678
PA14_04300igr		385208	385329	hypothetical protein	Hypothetical, unclassified, unknown	20.9828	28.1982	28.3186	18.0775	18.6562	26.2915	16.4603	11.8706	9.893	14.6723	16.1213	15.3123	2.14812	2.93493	4.43939	17.1064	18.5853	8.83554
PA14_04310	rpiA	385330	386001	ribose-5-phosphate isomerase A	Energy metabolism	68.6295	93.2178	105.514	63.6498	63.7062	95.1701	66.4321	48.2294	50.4797	45.526	66.3151	103.973	56.0464	36.1975	46.5314	67.6909	50.2355	60.0593
PA14_04310igr	rpiA	386002	386259	ribose-5-phosphate isomerase A	Energy metabolism	15.4852	10.6067	23.4813	6.47428	8.16747	10.1638	11.5644	8.55013	8.03278	5.44971	10.3699	9.95832	8.78776	3.36974	2.46633	7.24135	6.07243	6.59869
PA14_04320	ilvA1	386260	387774	threonine dehydratase	Amino acid biosynthesis and metabolism	33.6275	50.4463	59.9629	36.4073	58.3759	86.7703	53.095	44.2449	52.1708	46.5321	68.755	83.8426	59.9521	37.5019	56.0679	39.775	42.507	41.0461
PA14_04320igr	ilvA1	387775	387893	threonine dehydratase	Amino acid biosynthesis and metabolism	9.62096	8.3646	7.96146	3.78367	1.97739	6.46787	13.4215	7.554	9.38567	14.1692	12.4613	24.3069	9.56889	12.2832	15.2912	24.8725	23.7377	19.3487
PA14_04330		387894	388361	hypothetical protein	Membrane proteins	28.3131	41.1331	44.2415	26.6539	30.6925	45.4431	47.0173	40.0943	48.7886	52.7364	57.4266	72.4923	125.958	84.8957	97.8311	145.142	149.971	143.717
PA14_04330igr		388362	388411	hypothetical protein	Membrane proteins	1.55768	2.15582	1.31011	3.11102	1.2896	4.45191	2.78559	1.74323	1.77567	1.92836	2.00427	8.24506	13.8651	9.89181	7.72783	10.5997	9.01664	9.73027
PA14_04340		388412	389683	hypothetical protein	Transport of small molecules	13.6526	23.3691	30.9388	21.9453	24.1585	36.5393	17.9797	15.191	18.8559	30.2668	32.3297	40.5828	15.0368	25.5448	25.1566	28.2308	32.9383	29.1908
PA14_04350		389684	390147	integral membrane protein	Membrane proteins	7.05537	11.469	20.2564	5.29714	5.41632	16.7157	5.82441	6.22582	9.55478	6.95886	12.6356	15.9547	13.8651	8.8048	12.6605	13.958	7.17651	20.9145
PA14_04370		390148	391361	MFS transporter	Transport of small molecules	12.7363	19.9198	23.2797	12.0237	17.6245	21.2516	14.9409	13.6968	19.5323	17.6906	28.6697	30.7316	22.8482	18.3705	13.647	19.2053	11.2248	17.3355
PA14_04370igr		391362	391410	MFS transporter	Transport of small molecules	3.39024	4.05295	3.52723	3.61551	1.63349	3.61193	2.61676	1.07914	1.60656	1.59299	2.7014	4.39023	3.71039	1.63052	2.13749	2.20389	1.28809	4.36185
PA14_04380		391411	392064	hypothetical protein	Putative enzymes	10.5372	15.0908	19.047	12.5282	15.5612	18.8996	27.265	24.4882	18.0103	6.62349	12.9842	20.0237	15.818	10.544	12.9893	10.5997	8.64861	11.5197
PA14_04380igr		392065	392267	hypothetical protein	Putative enzymes	12.7363	26.3011	25.2953	18.0775	15.2173	31.3314	36.0438	30.299	20.2088	15.6784	19.9555	27.9475	15.4274	11.631	20.8816	12.2788	16.3772	19.5724
PA14_04390	ygdP	392268	392747	dinucleoside polyphosphate hydrolase	Nucleotide biosynthesis and metabolism	29.5959	79.7655	91.6071	63.3135	73.1633	84.4183	91.7556	70.3103	61.4719	78.392	97.6862	111.255	74.7936	72.2863	89.2811	91.199	71.213	92.4935
PA14_04390igr	ygdP	392748	392769	dinucleoside polyphosphate hydrolase	Nucleotide biosynthesis and metabolism	0.0916281	1.12103	1.31011	0.0840816	0.25792	0.587988	0.422059	0.249033	0.591889	0.0838417	1.13285	0.107079	0.195284	0.326104	1.4798	0.104947	0.552039	0.335527
PA14_04410	ptsP	392770	395049	phosphoenolpyruvate-protein phosphotransferase PtsP	Transport of small molecules	57.6341	81.4902	100.274	45.6563	49.0908	107.602	111.846	97.7039	113.051	100.526	139.166	171.861	157.594	144.247	192.867	175.367	138.93	153.336
PA14_04410igr	ptsP	395050	395074	phosphoenolpyruvate-protein phosphotransferase PtsP	Transport of small molecules	0.0916281	0.086233	0.907001	0.0840816	0.945707	0.419992	0.0844118	0.083011	0.253667	0.251525	0.784278	0.535394	0.195284	0.108701	0.82211	1.36431	2.39217	0.335527
PA14_04420		395075	396205	hypothetical protein	Two-component regulatory systems	8.52142	20.2647	24.489	11.1829	19.8598	28.1394	20.0056	16.8512	12.4297	16.6845	26.5783	21.0945	6.83492	14.0225	15.2912	22.1438	18.2173	26.5066
PA14_04420igr		396206	396208	hypothetical protein	Two-component regulatory systems	0.0916281	0.086233	0.100778	0.0840816	0.0859733	0.0839983	0.0844118	0.083011	0.0845556	0.0838417	0.087142	0.107079	0.195284	0.108701	0.164422	0.104947	0.184013	0.111842
PA14_04430		396209	396964	hypothetical protein	Hypothetical, unclassified, unknown	7.05537	5.26021	10.9848	5.4653	8.68331	12.3478	6.16206	6.88991	8.54011	8.97106	15.7727	22.1653	23.2387	19.8923	11.674	18.3657	7.91256	13.5329
PA14_04430igr		396965	397085	hypothetical protein	Hypothetical, unclassified, unknown	7.97165	9.74433	11.9926	6.64245	6.10411	7.47585	5.48676	7.22196	3.63589	5.78508	3.39854	11.0291	6.44436	4.02195	5.42593	4.72262	2.39217	6.15132
PA14_04440		397086	397889	permease	Membrane proteins	79.8081	95.2874	118.212	79.7934	82.2765	110.29	99.8591	100.194	72.1259	56.0901	66.1408	94.3364	71.2785	63.8076	66.9198	68.1107	49.1315	52.0066
PA14_04440igr		397890	397898	permease	Membrane proteins	0.641397	3.01815	4.53501	1.76571	0.601813	1.25997	4.305	9.0482	3.46678	0.922258	2.17855	0.535394	3.31982	3.80454	5.75477	1.15442	0.552039	0.782896
PA14_04460	lgt	397899	398699	prolipoprotein diacylglyceryl transferase	Fatty acid and phospholipid metabolism	82.0072	102.703	103.297	55.9143	59.7515	107.602	117.079	92.3912	83.1181	45.1907	65.4437	111.897	113.069	94.244	147.815	70.4195	53.5478	73.4803
PA14_04460igr	lgt	398700	398904	prolipoprotein diacylglyceryl transferase	Fatty acid and phospholipid metabolism	18.234	31.6475	46.4586	19.7592	19.8598	31.8354	24.7326	22.828	16.3192	12.6601	16.8184	30.7316	25.9727	12.2832	11.3451	17.5262	13.801	21.1382
PA14_04480	thyA	398905	399699	thymidylate synthase	Nucleotide biosynthesis and metabolism	44.8062	78.2133	68.2266	56.0824	61.9868	80.3864	48.3679	43.9128	43.2079	42.1724	58.9951	86.8408	54.8747	32.2843	39.9545	50.0598	41.7709	49.9935
PA14_04480igr	thyA	399700	399725	thymidylate synthase	Nucleotide biosynthesis and metabolism	0.0916281	0.086233	0.100778	0.0840816	1.11765	0.419992	0.0844118	0.083011	0.0845556	0.0838417	0.087142	0.107079	0.976418	0.108701	0.164422	0.104947	0.184013	0.111842
PA14_04490		399726	400523	hypothetical protein	Hypothetical, unclassified, unknown	17.501	26.4735	31.9466	17.9094	28.8011	33.8513	21.525	15.357	19.5323	14.1692	34.2468	42.9386	17.7708	18.3705	27.4585	30.9594	27.0499	30.9803
PA14_04490igr		400524	400557	hypothetical protein	Hypothetical, unclassified, unknown	0.641397	0.948563	0.302334	0.924898	1.11765	2.09996	3.62971	1.41119	4.48145	0.922258	2.7014	4.81854	4.88209	3.58714	6.7413	6.61167	2.02414	4.58553
PA14_04510		400558	401937	hypothetical protein	Hypothetical, unclassified, unknown	20.6163	38.8911	40.0088	18.0775	22.439	38.5552	48.7056	37.1059	43.5461	30.4345	38.9525	69.9224	94.322	54.0245	64.6178	85.9517	75.9974	81.533
PA14_04520		401938	403315	hypothetical protein	Hypothetical, unclassified, unknown	19.7001	14.4009	24.0859	7.81959	15.0453	20.2436	25.0703	19.5076	21.8999	21.715	27.2755	35.6572	38.0803	33.3713	43.243	35.5771	19.6894	32.9935
PA14_04520igr		403316	403506	hypothetical protein	Hypothetical, unclassified, unknown	2.65722	3.70802	5.13967	1.76571	2.83712	6.80386	7.85029	1.57721	3.12856	3.94056	8.80134	11.6716	5.27266	7.50039	8.38552	9.76008	3.86427	8.83554
PA14_04530		403507	403869	hypothetical protein	Hypothetical, unclassified, unknown	0.0916281	0.776097	2.11634	3.27918	3.69685	1.25997	0.759706	1.90925	1.26833	1.59299	1.30713	3.5336	3.31982	2.93493	4.76824	4.93251	4.2323	3.69079
PA14_04530igr		403870	403905	hypothetical protein	Hypothetical, unclassified, unknown	0.0916281	0.086233	0.100778	0.0840816	0.945707	0.0839983	0.0844118	0.083011	0.0845556	0.0838417	0.261426	0.107079	0.195284	0.108701	0.164422	0.104947	0.184013	0.111842
PA14_04550	glpQ	403906	405057	glycerophosphoryl diester phosphodiesterase, periplasmic	Fatty acid and phospholipid metabolism	11.087	10.2617	11.5895	6.47428	5.24437	10.4998	5.48676	3.56947	6.51078	4.77898	7.0585	9.31585	4.49152	7.50039	8.71437	4.30283	7.91256	12.1908
PA14_04550igr	glpQ	405058	405266	glycerophosphoryl diester phosphodiesterase, periplasmic	Fatty acid and phospholipid metabolism	0.0916281	1.46596	0.100778	0.588571	0.25792	0.0839983	0.759706	0.249033	0.591889	0.922258	0.784278	0.749551	1.36698	0.543506	0.82211	0.524736	1.65612	0.335527
PA14_04560		405267	406361	hypothetical protein	Hypothetical, unclassified, unknown	4.85629	3.70802	3.93034	3.44735	9.37109	5.29189	3.29206	1.90925	1.60656	3.26983	6.88422	3.31944	3.31982	2.71753	6.7413	11.2293	3.12822	5.25658
PA14_04570		406362	407398	hypothetical protein	Hypothetical, unclassified, unknown	1.55768	0.258699	2.92256	2.2702	1.46155	1.42797	2.11029	1.24516	2.11389	1.76068	2.00427	4.17607	0.585851	4.02195	1.4798	3.04347	3.49625	1.23026
PA14_04570igr		407399	407468	hypothetical protein	Hypothetical, unclassified, unknown	1.37442	3.01815	3.32567	3.27918	2.83712	2.93994	5.48676	4.73163	3.46678	2.09604	0.784278	1.60618	1.75755	1.41312	2.79517	1.36431	0.920065	0.335527
PA14_04580	folA	407469	407975	dihydrofolate reductase	Central intermediary metabolism	3.39024	6.29501	7.55834	2.10204	4.38464	5.96388	7.175	2.2413	3.46678	4.94666	6.70993	7.17427	2.92925	5.76117	6.41246	2.62368	2.02414	2.125
PA14_04580igr	folA	407976	407990	dihydrofolate reductase	Central intermediary metabolism	0.641397	0.603631	0.50389	0.0840816	0.601813	1.76396	0.422059	0.249033	0.422778	0.586892	1.30713	0.321236	1.36698	0.108701	0.164422	0.314841	0.184013	0.559211
PA14_04590		407991	408464	hypothetical protein	Putative enzymes	22.2656	16.8154	32.5513	10.0057	17.1087	39.2272	12.5774	11.8706	14.9663	14.6723	26.5783	37.3705	19.7236	17.5009	18.2508	16.6866	11.9608	26.0592
PA14_04590igr		408465	408602	hypothetical protein	Putative enzymes	3.94001	4.91528	6.14745	4.45633	3.00907	6.97186	1.77265	0.747099	1.26833	0.586892	1.82998	1.17787	0.195284	0.108701	0.164422	0.314841	0.184013	0.111842
PA14_04610		408603	409988	transporter	Transport of small molecules	32.3447	49.0666	37.9933	36.5755	32.4119	39.7312	23.8885	21.8319	10.7386	7.62959	17.3413	22.5936	3.71039	4.23935	6.7413	3.46325	6.80848	7.26974
PA14_04610igr		409989	410217	transporter	Transport of small molecules	0.641397	1.98336	0.705445	0.0840816	0.429867	0.755985	0.422059	0.083011	0.591889	1.42531	0.784278	0.321236	0.195284	0.108701	0.493266	0.104947	0.184013	0.559211
PA14_04630	ilvD	410218	412056	dihydroxy-acid dehydratase	Biosynthesis of cofactors, prosthetic groups and carriers	93.9189	141.681	197.625	94.2555	130.422	201.68	146.454	105.673	106.963	92.4774	163.043	203.343	118.928	90.1133	127.427	123.943	112.8	138.349
PA14_04630igr	ilvD	412057	412383	dihydroxy-acid dehydratase	Biosynthesis of cofactors, prosthetic groups and carriers	4.67304	7.67473	10.3801	2.2702	10.4028	14.6997	3.79853	2.57334	5.327	5.11434	12.1127	17.4538	4.10095	4.45675	7.39899	7.03146	6.80848	8.38817
PA14_04640		412384	413580	hypothetical protein	Transport of small molecules	89.8872	131.16	114.181	62.4726	67.833	117.514	57.9909	35.1136	38.3037	36.3034	48.8867	79.5595	47.4539	33.3713	39.2969	45.2322	24.4737	44.8487
PA14_04640igr		413581	413652	hypothetical protein	Transport of small molecules	0.0916281	0.086233	0.100778	0.0840816	0.0859733	0.0839983	0.0844118	0.083011	0.0845556	0.0838417	0.087142	0.107079	0.585851	0.108701	0.493266	0.104947	0.184013	0.111842
PA14_04650	pfpI	413653	414192	protease PfpI	Translation, post-translational modification, degradation	1.00791	2.32829	9.5739	1.59755	4.21269	4.9559	11.3956	6.72389	9.38567	7.62959	12.9842	12.9565	41.986	36.1975	46.5314	24.0329	25.2098	23.5987
PA14_04650igr	pfpI	414193	414408	protease PfpI	Translation, post-translational modification, degradation	13.1028	11.1241	13.605	8.49224	9.0272	8.81982	6.33088	5.56174	5.15789	5.95276	8.10421	11.0291	4.10095	3.15234	6.08361	6.61167	0.552039	3.69079
PA14_04660		414409	415233	hypothetical protein	Two-component regulatory systems	32.8945	44.41	49.8851	34.5575	34.8192	51.995	28.7844	22.33	31.201	21.2119	38.4296	47.0076	21.6765	13.1529	14.3047	16.8965	14.537	14.6513
PA14_04660igr		415234	415291	hypothetical protein	Two-component regulatory systems	11.4535	26.4735	35.1715	14.7143	10.2308	30.3234	28.6156	23.1601	14.459	12.4924	13.507	30.5174	13.8651	9.45701	17.2643	13.7481	10.4887	13.3092
PA14_04670	mutM	415292	416104	formamidopyrimidine-DNA glycosylase	DNA replication, recombination, modification and repair	37.1094	51.9985	70.8469	39.7706	58.032	84.5863	53.2638	40.7584	38.6419	50.8919	85.312	109.97	49.7973	34.4583	40.2834	46.0718	39.5628	38.8093
PA14_04670igr	mutM	416105	416180	formamidopyrimidine-DNA glycosylase	DNA replication, recombination, modification and repair	0.824653	1.29349	2.51945	1.76571	0.429867	1.76396	1.94147	0.249033	0.253667	0.754575	1.6557	2.24865	1.36698	0.760909	1.15095	1.36431	1.65612	0.111842
PA14_04680		416181	416759	hypothetical protein	Fatty acid and phospholipid metabolism	14.2024	19.9198	23.2797	19.4229	19.344	20.4116	7.51265	6.88991	7.18722	12.157	29.7154	27.5192	7.61606	2.71753	4.43939	8.71061	7.91256	13.0855
PA14_04680igr		416760	416841	hypothetical protein	Fatty acid and phospholipid metabolism	25.7475	48.5492	34.3653	23.1224	22.0951	28.6434	59.5103	70.1443	72.295	15.343	23.7898	27.5192	67.3728	48.1546	72.1813	49.64	39.5628	44.8487
PA14_04690		416842	417186	hypothetical protein	Hypothetical, unclassified, unknown	1.55768	4.74281	4.13189	4.62449	3.35296	5.96388	5.48676	4.89765	4.31233	2.59909	3.92139	3.31944	3.31982	2.06532	2.79517	4.09294	5.7044	5.25658
PA14_04690igr		417187	417455	hypothetical protein	Hypothetical, unclassified, unknown	8.70467	15.4357	12.5972	12.1918	12.81	14.8677	11.7332	6.22582	7.86367	10.1448	7.0585	5.0327	1.75755	2.50013	4.43939	8.71061	7.17651	11.9671
PA14_04700		417456	418442	hypothetical protein	Hypothetical, unclassified, unknown	24.2815	45.0998	71.0484	30.3535	38.774	67.4506	27.7715	19.3416	19.8706	38.9864	56.2066	65.2109	20.5048	11.631	14.6336	26.1318	29.2581	29.4145
PA14_04700igr		418443	418554	hypothetical protein	Hypothetical, unclassified, unknown	12.3698	15.6082	15.419	13.2008	6.79189	15.2037	16.6291	7.554	10.0621	9.80948	9.14991	12.9565	1.36698	1.19571	4.76824	2.83357	2.39217	1.90132
PA14_04710		418555	418986	hypothetical protein	Hypothetical, unclassified, unknown	101.249	97.357	104.305	74.7486	60.2673	104.074	96.6515	75.291	112.205	49.7181	71.195	145.734	46.2822	33.8061	51.7929	28.4407	32.9383	30.5329
PA14_04710igr		418987	419137	hypothetical protein	Hypothetical, unclassified, unknown	0.274884	0.431165	3.32567	0.420408	1.80544	1.93196	1.77265	0.083011	1.09922	1.42531	3.22425	2.24865	4.49152	4.02195	1.15095	3.04347	5.33638	2.79606
PA14_04730		419138	420871	gamma-glutamyltranspeptidase	Amino acid biosynthesis and metabolism	27.7633	35.9591	44.2415	26.9902	27.7694	51.491	22.2003	30.299	25.6203	30.4345	50.2809	43.1527	48.6256	34.2409	46.8603	66.0117	53.9158	61.6251
PA14_04730igr		420872	420998	gamma-glutamyltranspeptidase	Amino acid biosynthesis and metabolism	0.274884	0.431165	1.71322	1.42939	2.14933	1.42797	1.26618	2.57334	1.60656	0.586892	1.30713	0.749551	0.195284	0.108701	0.493266	0.524736	0.184013	0.111842
PA14_04750	fdx1	420999	421250	ferredoxin (4Fe-4S)	Energy metabolism	39.8582	81.6626	90.8009	42.6294	48.5749	52.163	59.3415	47.7313	31.0319	25.404	37.5582	40.1545	16.5991	17.5009	30.4181	19.6251	21.8975	18.6777
PA14_04750igr	fdx1	421251	421370	ferredoxin (4Fe-4S)	Energy metabolism	8.70467	12.3313	12.5972	10.5102	11.2625	11.1718	9.70735	5.56174	10.2312	12.157	16.8184	20.8804	9.17833	4.67415	4.76824	7.24135	7.17651	6.82238
PA14_04760	coaD	421371	421850	phosphopantetheine adenylyltransferase	Central intermediary metabolism	3.5735	8.882	13.4035	6.97877	13.1539	11.8438	8.69441	9.38024	8.54011	6.45581	11.7642	12.3141	7.61606	8.8048	8.38552	6.40177	4.2323	5.92764
PA14_04760igr	coaD	421851	421998	phosphopantetheine adenylyltransferase	Central intermediary metabolism	0.0916281	0.086233	0.302334	0.0840816	0.601813	0.419992	0.759706	0.083011	0.253667	0.251525	0.261426	0.535394	0.195284	0.978311	1.15095	0.314841	0.920065	0.111842
PA14_04780		421999	423594	oxidoreductase	Energy metabolism	5.03955	7.67473	13.2019	7.65143	4.72853	27.4674	17.4732	14.859	19.7014	14.6723	16.1213	29.0183	29.4878	32.2843	42.9141	42.2937	42.875	45.7435
PA14_04780igr		423595	423649	oxidoreductase	Energy metabolism	0.641397	1.29349	2.51945	0.756734	1.11765	1.93196	2.11029	0.581077	0.761	1.76068	2.17855	0.963709	6.05379	2.71753	3.12402	3.46325	3.12822	3.01974
PA14_04790		423650	424198	hypothetical protein	Hypothetical, unclassified, unknown	0.458141	3.53555	11.1863	1.26122	4.04075	13.1877	5.99323	3.23743	2.95945	4.44361	6.0128	9.53001	11.1312	4.89156	12.9893	16.0569	13.4329	13.5329
PA14_04790igr		424199	424252	hypothetical protein	Hypothetical, unclassified, unknown	2.47396	4.05295	14.2097	4.45633	8.85525	22.0916	7.85029	4.23356	7.52545	5.78508	12.287	15.9547	22.4576	24.023	27.4585	31.3792	41.4029	47.7566
PA14_04810		424253	425683	aldehyde dehydrogenase	Energy metabolism	11.6368	19.5749	66.2111	16.7322	44.4482	84.0823	24.7326	17.5153	22.5763	24.901	58.298	54.5031	65.0294	59.0248	59.3563	97.9157	125.313	99.6514
PA14_04810igr		425684	425971	aldehyde dehydrogenase	Energy metabolism	5.58932	5.77761	32.1482	2.94286	8.85525	29.6514	9.70735	7.88604	9.893	15.343	16.1213	32.659	20.1142	13.1529	17.2643	33.2682	30.3621	29.4145
PA14_04820		425972	426619	TetR family transcriptional regulator	Transcriptional regulators	7.05537	9.05446	28.5201	6.97877	14.7014	33.8513	13.0838	10.5424	10.7386	16.5168	27.1012	24.9493	40.8143	22.0664	30.7469	28.6506	32.2023	31.4277
PA14_04830		426620	427014	acetyltransferase	Transport of small molecules	2.2907	3.70802	5.13967	2.43837	5.07243	7.81184	6.49971	3.56947	5.83433	4.10824	5.48995	6.5318	5.66322	5.32636	1.80864	2.41378	7.17651	5.25658
PA14_04830igr		427015	427076	acetyltransferase	Transport of small molecules	4.30652	3.36309	2.31789	1.93388	1.97739	7.47585	6.66853	2.57334	1.77567	2.26373	5.48995	4.39023	7.61606	5.97857	3.78171	1.36431	2.39217	5.92764
PA14_04840		427077	428075	hypothetical protein	Putative enzymes	11.82	16.1256	34.3653	9.1649	18.4843	29.1474	16.4603	8.71615	12.4297	22.3857	16.2956	35.6572	11.1312	7.93519	18.9085	15.847	11.2248	12.6382
PA14_04840igr		428076	428111	hypothetical protein	Putative enzymes	2.2907	0.948563	2.92256	1.09306	1.46155	2.09996	2.44794	0.083011	1.77567	2.09604	1.13285	0.749551	0.976418	0.108701	0.164422	1.36431	1.28809	0.335527
PA14_04850		428112	428402	hypothetical protein	Hypothetical, unclassified, unknown	3.39024	5.95007	7.55834	4.28816	5.76021	6.97186	6.49971	5.89378	3.12856	2.26373	6.0128	4.39023	2.14812	2.28273	2.79517	3.25336	3.86427	4.13816
PA14_04850igr		428403	428680	hypothetical protein	Hypothetical, unclassified, unknown	5.95583	9.05446	6.55056	5.4653	6.96384	7.30785	6.83735	5.72776	5.327	5.95276	9.67276	5.67517	0.976418	4.67415	5.42593	5.98199	4.96835	8.16448
PA14_04860		428681	429277	methyltransferase	DNA replication, recombination, modification and repair	8.15491	19.9198	18.4424	6.47428	14.8734	12.6837	18.655	11.8706	12.5988	9.47411	11.7642	22.1653	18.5519	10.9788	13.3182	12.9085	14.169	13.3092
PA14_04870		429278	430764	hypothetical protein	Protein secretion/export apparatus	40.9578	61.3116	67.8235	31.6988	38.0862	57.7068	65.4191	53.3761	51.8326	40.1602	56.9037	79.5595	67.7634	61.4162	72.5101	74.8273	53.1798	58.9409
PA14_04890		430765	432154	zinc protease	Putative enzymes	43.5234	59.587	61.3738	27.3265	39.9776	54.3469	50.7315	48.8935	63.6703	36.9742	63.0037	64.1402	62.686	44.2414	73.1678	60.9743	46.1873	60.954
PA14_04890igr		432155	432274	zinc protease	Putative enzymes	0.641397	0.776097	0.705445	0.924898	2.32128	1.42797	0.590882	1.07914	0.0845556	0.754575	0.784278	1.82034	0.585851	0.543506	0.164422	1.36431	2.02414	0.559211
PA14_04900	ftsY	432275	433630	signal recognition particle receptor FtsY	Protein secretion/export apparatus	92.2695	216.876	288.326	145.882	157.417	240.823	170.765	124.267	100.537	122.66	156.071	193.92	79.871	68.8079	64.9467	118.275	107.648	130.296
PA14_04910	ftsE	433631	434298	cell division ATP-binding protein FtsE	Cell division	111.695	196.352	237.13	117.798	139.879	195.632	117.079	99.1981	67.2217	93.9865	141.954	162.01	74.403	54.4593	72.8389	86.3715	89.9824	102.112
PA14_04920	ftsX	434299	435305	cell division protein FtsX	Cell division	72.2946	95.8048	101.483	45.9926	86.5752	104.746	62.3803	57.8587	86.1621	102.371	129.406	141.879	88.4634	58.1552	90.9254	126.461	74.5253	70.3488
PA14_04920igr	ftsX	435306	435418	cell division protein FtsX	Cell division	13.4693	22.3343	33.3575	13.2008	20.3757	30.3234	24.7326	20.5037	16.8266	20.0382	32.3297	20.2379	8.78776	9.45701	17.2643	15.847	16.3772	30.0856
PA14_04930	rpoH	435419	436273	RNA polymerase factor sigma-32	Transcriptional regulators	27.9466	41.9955	62.9862	48.3469	46.6835	70.9786	51.4068	34.9476	57.7515	63.3005	83.7435	82.1294	66.5917	63.3728	80.7312	61.1842	74.8933	75.0461
PA14_04930igr	rpoH	436274	436337	RNA polymerase factor sigma-32	Transcriptional regulators	7.78839	8.882	8.96923	12.0237	6.79189	15.7077	8.52559	9.54626	8.54011	13.8339	22.9183	18.3105	11.1312	6.63078	8.71437	11.2293	10.4887	13.3092
PA14_04940		436338	436943	hypothetical protein	Hypothetical, unclassified, unknown	30.1457	36.4765	46.8617	25.6449	41.1812	53.0029	29.1221	19.5076	29.5099	35.2973	79.3864	79.1312	34.1746	31.1973	37.3238	35.5771	36.6186	41.2698
PA14_04940igr		436944	436947	hypothetical protein	Hypothetical, unclassified, unknown	0.0916281	0.086233	0.100778	0.0840816	0.0859733	0.0839983	0.422059	0.083011	0.0845556	0.0838417	0.087142	0.107079	0.195284	0.108701	0.164422	0.104947	0.184013	0.111842
PA14_04950	mtgA	436948	437679	monofunctional biosynthetic peptidoglycan transglycosylase	Cell wall / LPS / capsule	18.4173	30.6127	25.6984	19.2547	20.8915	30.6594	16.4603	14.859	13.4443	14.3369	27.4497	26.2343	15.818	14.4573	11.3451	13.958	8.28058	15.0987
PA14_04950igr	mtgA	437680	437715	monofunctional biosynthetic peptidoglycan transglycosylase	Cell wall / LPS / capsule	0.458141	1.81089	1.91478	1.42939	1.80544	1.09198	1.77265	3.07141	0.761	1.42531	1.30713	2.46281	0.195284	1.41312	3.45286	1.15442	0.920065	2.34869
PA14_04960		437716	438093	hypothetical protein	Membrane proteins	4.12327	5.77761	3.12412	3.95184	4.38464	5.62789	6.66853	7.38798	7.52545	4.61129	4.61853	8.0309	10.7406	12.9354	11.0163	8.71061	8.28058	7.71711
PA14_04960igr		438094	438195	hypothetical protein	Membrane proteins	14.9354	14.5734	23.0781	18.2457	14.3575	23.9395	8.69441	11.0405	8.54011	11.1509	15.7727	18.3105	16.2085	5.54376	12.3317	14.7975	9.38466	12.4145
PA14_04970		438196	438396	sulfur carrier protein ThiS	Biosynthesis of cofactors, prosthetic groups and carriers	8.70467	20.2647	10.9848	15.7233	11.7783	20.2436	8.18794	10.5424	8.70922	9.13874	16.8184	24.0927	6.05379	4.89156	4.76824	6.40177	7.54453	6.37501
PA14_04970igr		438397	438454	sulfur carrier protein ThiS	Biosynthesis of cofactors, prosthetic groups and carriers	4.12327	10.9516	3.52723	7.3151	3.52491	9.32381	6.83735	8.21809	10.4003	3.10214	4.79281	4.39023	14.2557	5.32636	12.0028	3.88304	4.2323	5.70395
PA14_04980	thiG	438455	439252	thiazole synthase	Biosynthesis of cofactors, prosthetic groups and carriers	38.2089	61.4841	82.5371	46.1608	43.5885	61.2348	46.5109	36.9399	44.7299	27.9193	38.9525	82.1294	47.8445	36.8497	34.693	27.1813	28.154	32.3224
PA14_04980igr	thiG	439253	439405	thiazole synthase	Biosynthesis of cofactors, prosthetic groups and carriers	2.2907	5.60514	6.34901	2.10204	4.55659	7.30785	2.95441	2.57334	1.94478	3.26983	3.22425	0.321236	0.585851	0.108701	1.4798	0.524736	1.28809	1.23026
PA14_05000	trmB	439406	440077	tRNA (guanine-N(7)-)-methyltransferase	DNA replication, recombination, modification and repair	50.3039	80.2829	99.6694	52.3828	32.24	75.3465	52.9262	41.4225	32.723	28.2546	32.504	51.719	18.5519	17.9357	17.2643	23.4032	16.7452	25.3882
PA14_05000igr	trmB	440078	440239	tRNA (guanine-N(7)-)-methyltransferase	DNA replication, recombination, modification and repair	2.47396	3.88048	4.73656	4.45633	3.8688	7.81184	2.44794	1.90925	2.11389	3.77288	6.70993	7.60259	3.71039	0.543506	1.15095	1.15442	1.28809	2.79606
PA14_05010		440240	441586	hypothetical protein	Hypothetical, unclassified, unknown	6.13909	11.2965	17.0315	8.32408	9.37109	18.0596	4.305	2.2413	3.805	10.3125	10.3699	12.0999	20.1142	13.3703	14.9624	21.7241	21.8975	21.3619
PA14_05010igr		441587	441598	hypothetical protein	Hypothetical, unclassified, unknown	0.0916281	0.086233	0.100778	0.0840816	0.0859733	0.0839983	0.0844118	0.083011	0.0845556	0.0838417	0.087142	0.107079	0.195284	0.108701	0.164422	0.104947	0.184013	0.111842
PA14_05020		441599	441856	hypothetical protein	Hypothetical, unclassified, unknown	0.0916281	2.15582	2.92256	0.420408	1.11765	1.59597	0.253235	0.913121	0.422778	0.922258	3.74711	1.39202	2.14812	2.28273	0.82211	4.72262	3.86427	5.0329
PA14_05020igr		441857	441917	hypothetical protein	Hypothetical, unclassified, unknown	0.0916281	0.258699	0.302334	0.0840816	0.25792	0.0839983	0.253235	0.083011	0.0845556	0.0838417	0.087142	0.107079	0.195284	0.108701	0.164422	0.314841	0.184013	0.335527
PA14_05030		441918	442241	hypothetical protein	Hypothetical, unclassified, unknown	14.0191	15.4357	24.0859	10.1739	15.9051	33.3473	16.2915	11.2065	13.7826	17.1875	28.1469	36.5138	20.8953	13.5877	7.72783	11.0194	9.01664	9.73027
PA14_05030igr		442242	442321	hypothetical protein	Hypothetical, unclassified, unknown	0.0916281	1.63843	0.907001	0.420408	1.46155	1.59597	1.09735	0.581077	0.591889	1.25763	0.261426	0.321236	1.36698	0.108701	1.80864	0.104947	0.184013	0.111842
PA14_05040		442322	443476	coproporphyrinogen III oxidase	Energy metabolism	12.9196	29.4054	42.0244	18.0775	22.0951	33.6833	15.1097	9.87831	5.49611	15.5107	17.5155	23.6644	6.05379	3.58714	3.78171	7.24135	3.12822	8.83554
PA14_05040igr		443477	443596	coproporphyrinogen III oxidase	Energy metabolism	0.0916281	0.431165	2.721	1.59755	0.429867	1.09198	0.253235	0.249033	1.26833	0.754575	1.13285	1.82034	2.53869	0.326104	0.82211	0.104947	1.28809	0.335527
PA14_05050		443597	444190	deoxyribonucleotide triphosphate pyrophosphatase	Nucleotide biosynthesis and metabolism	55.435	90.6308	80.32	59.1094	41.3532	72.4905	76.8991	53.21	86.3312	43.5138	68.9293	104.188	65.0294	72.5037	77.7716	101.064	80.7817	71.0198
PA14_05060		444191	444606	hypothetical protein	Hypothetical, unclassified, unknown	27.3968	68.2103	66.2111	52.3828	59.2356	63.0827	64.9126	59.0208	56.7368	41.3339	58.4723	68.2092	54.8747	47.9372	59.0275	107.571	65.3246	78.1777
PA14_05060igr		444607	444737	hypothetical protein	Hypothetical, unclassified, unknown	1.19117	4.05295	2.11634	1.76571	1.2896	2.09996	2.44794	2.07527	3.29767	0.922258	4.09567	3.31944	3.31982	3.58714	1.80864	2.41378	1.65612	1.00658
PA14_05070		444738	445358	methionine biosynthesis protein	Amino acid biosynthesis and metabolism	15.3019	41.3056	34.1637	29.3445	28.1133	35.0273	29.7974	21.3338	23.591	14.0016	25.184	26.4484	13.8651	8.8048	12.3317	8.50072	7.91256	10.8487
PA14_05070igr		445359	445365	methionine biosynthesis protein	Amino acid biosynthesis and metabolism	0.0916281	0.086233	0.100778	0.588571	0.0859733	0.0839983	0.0844118	0.083011	0.0845556	0.0838417	0.087142	0.107079	0.195284	0.108701	0.164422	0.104947	0.184013	0.111842
PA14_05080	metX	445366	446505	homoserine O-acetyltransferase	Amino acid biosynthesis and metabolism	36.9261	63.0363	56.738	34.3894	52.1858	52.3309	29.2909	22.496	23.7601	19.3674	31.4583	46.5792	12.6934	13.3703	12.6605	16.0569	13.0649	19.3487
PA14_05080igr	metX	446506	446593	homoserine O-acetyltransferase	Amino acid biosynthesis and metabolism	0.0916281	0.086233	0.100778	0.0840816	0.601813	0.251995	0.0844118	0.083011	0.253667	0.419208	0.43571	0.107079	0.195284	0.108701	0.164422	0.104947	0.184013	0.111842
PA14_05110		446594	448561	hypothetical protein	Hypothetical, unclassified, unknown	14.5689	29.4054	40.6135	23.7951	27.2535	30.1554	36.3815	42.5846	25.2821	26.0748	32.504	47.8642	26.7538	20.7619	30.7469	29.9099	20.7935	26.5066
PA14_05110igr		448562	448668	hypothetical protein	Hypothetical, unclassified, unknown	1.37442	3.01815	3.52723	0.0840816	2.14933	1.76396	2.61676	1.07914	0.930111	1.42531	0.261426	3.10528	0.195284	0.108701	0.164422	1.15442	0.184013	1.90132
PA14_05120		448669	448839	hypothetical protein	Hypothetical, unclassified, unknown	1.37442	4.22542	7.35679	1.09306	3.35296	3.94792	2.44794	2.57334	1.60656	3.43751	8.80134	3.5336	0.195284	2.28273	2.46633	4.72262	2.39217	4.13816
PA14_05120igr		448840	448961	hypothetical protein	Hypothetical, unclassified, unknown	3.94001	5.60514	9.5739	8.49224	3.69685	8.81982	5.82441	3.40345	4.81967	4.61129	7.92992	7.38843	2.53869	2.50013	1.15095	5.14241	3.86427	3.24342
PA14_05130		448962	449555	hypothetical protein	Membrane proteins	75.41	107.533	125.469	66.8449	74.023	114.154	119.274	95.7117	81.9344	46.1968	70.4979	98.6195	76.7464	62.7206	98.1599	69.37	70.1089	77.5067
PA14_05130igr		449556	449565	hypothetical protein	Membrane proteins	3.02373	3.53555	2.92256	1.09306	1.63349	4.61991	0.590882	1.41119	0.930111	2.09604	3.04997	3.96191	0.976418	1.84792	1.80864	5.3523	1.28809	2.57237
PA14_05150	proC	449566	450387	pyrroline-5-carboxylate reductase	Amino acid biosynthesis and metabolism	20.9828	36.4765	26.9077	22.1135	18.8282	30.3234	29.1221	27.4766	44.0535	22.7211	33.5497	32.4449	29.0972	15.9791	47.518	35.3672	21.8975	19.5724
PA14_05150igr	proC	450388	450398	pyrroline-5-carboxylate reductase	Amino acid biosynthesis and metabolism	0.0916281	0.086233	0.705445	0.0840816	0.25792	0.0839983	0.253235	0.415055	1.77567	0.251525	1.48141	1.39202	0.585851	0.108701	0.493266	1.36431	1.28809	0.111842
PA14_05160		450399	451091	hypothetical protein	Putative enzymes	21.5326	44.9274	51.0944	27.4947	39.2898	56.3629	30.135	29.8009	28.4952	24.5656	42.6124	45.5085	37.2992	24.6752	27.7873	35.787	33.3064	33.2171
PA14_05160igr		451092	451305	hypothetical protein	Putative enzymes	9.07119	17.6778	24.0859	18.7502	19.344	28.3074	18.4862	12.0366	18.0103	26.2424	42.0896	52.5757	12.6934	13.5877	14.3047	39.3552	29.9941	29.6382
PA14_05180	pilT	451306	452340	twitching motility protein PilT	Motility & Attachment	25.381	31.82	38.5979	25.9812	36.7106	45.2751	43.8097	39.5962	31.3701	49.5504	70.1493	69.7083	49.4067	30.7625	33.0488	66.0117	68.2688	74.3751
PA14_05180igr	pilT	452341	452517	twitching motility protein PilT	Motility & Attachment	1.37442	0.948563	1.71322	0.756734	2.32128	1.93196	1.09735	2.40732	2.62122	2.76678	2.00427	3.31944	0.976418	2.06532	1.15095	3.67315	6.80848	3.69079
PA14_05190	pilU	452518	453666	twitching motility protein PilU	Motility & Attachment	24.2815	50.7912	56.3349	21.2726	35.1631	51.827	51.5756	44.4109	33.9068	30.2668	53.7666	64.9968	52.9218	44.024	47.8468	92.2485	105.807	115.98
PA14_05190igr	pilU	453667	453673	twitching motility protein PilU	Motility & Attachment	0.0916281	0.086233	0.100778	0.0840816	0.25792	0.0839983	0.0844118	0.083011	0.0845556	0.0838417	0.087142	0.107079	0.195284	0.326104	2.13749	0.104947	0.184013	0.111842
PA14_05200		453674	454573	cation efflux system protein	Transport of small molecules	6.68885	5.26021	10.5817	3.27918	6.61995	14.3637	8.35676	5.39571	5.15789	11.3186	18.9098	24.3069	21.2859	20.9793	33.0488	30.7495	34.0424	32.0987
PA14_05200igr		454574	454727	cation efflux system protein	Transport of small molecules	1.00791	3.70802	2.31789	2.60653	6.79189	4.7879	3.29206	4.73163	7.52545	4.44361	9.84705	13.3848	8.78776	9.45701	8.71437	8.50072	10.8568	15.0987
PA14_05210		454728	455132	hypothetical protein	Membrane proteins	12.3698	14.7458	31.9466	12.1918	11.6064	32.8433	23.3821	15.5231	16.1501	14.5046	21.0012	29.875	29.0972	34.2409	34.3642	34.1078	33.3064	39.9277
PA14_05210igr		455133	455374	hypothetical protein	Membrane proteins	12.1865	20.2647	24.6906	11.5192	9.37109	32.8433	42.4591	26.3145	19.1941	6.79118	15.947	28.1617	77.5276	47.5024	92.8984	46.7015	34.4104	60.0593
PA14_05220		455375	456748	cystathionine beta-synthase	Amino acid biosynthesis and metabolism	69.5458	141.336	145.423	96.2734	79.0095	122.722	270.877	255.093	206.569	146.471	185.7	245.96	442.317	349.257	526.315	342.233	256.698	277.257
PA14_05230		456749	457929	cystathionine gamma-lyase	Amino acid biosynthesis and metabolism	40.7745	63.2088	67.0173	52.2147	50.6383	64.4267	124.845	110.986	91.4046	72.523	88.1006	107.828	152.126	120.984	158.338	139.685	116.48	154.901
PA14_05230igr		457930	458156	cystathionine gamma-lyase	Amino acid biosynthesis and metabolism	0.0916281	0.776097	0.302334	1.59755	1.46155	1.25997	0.928529	0.249033	1.43744	0.922258	2.52712	2.0345	0.195284	0.108701	0.493266	0.104947	0.184013	1.00658
PA14_05250	pyrC	458157	459428	dihydroorotase	Nucleotide biosynthesis and metabolism	20.2498	30.6127	22.4735	21.4408	24.8463	28.3074	24.7326	24.1562	30.6937	26.2424	36.6868	42.5103	36.518	30.1102	40.2834	42.2937	34.4104	27.4013
PA14_05260	pyrB	459429	460429	aspartate carbamoyltransferase	Nucleotide biosynthesis and metabolism	72.8444	108.05	108.941	64.4906	84.8557	119.026	115.729	90.565	78.5521	57.2639	95.2462	106.115	106.039	67.7209	110.656	107.991	75.9974	106.138
PA14_05260igr	pyrB	460430	460452	aspartate carbamoyltransferase	Nucleotide biosynthesis and metabolism	0.0916281	0.258699	0.100778	0.588571	0.0859733	0.587988	0.0844118	0.415055	0.253667	0.586892	0.784278	0.107079	0.976418	0.760909	0.164422	0.73463	1.28809	0.111842
PA14_05270	pyrR	460453	460965	bifunctional pyrimidine regulatory protein PyrR/uracil phosphoribosyltransferase	Transcriptional regulators	50.3039	69.59	81.5293	30.6898	43.7604	70.1386	83.3144	78.7774	69.4201	43.1785	53.0695	69.9224	105.258	65.7643	92.2407	60.5545	48.7634	61.8487
PA14_05270igr	pyrR	460966	461076	bifunctional pyrimidine regulatory protein PyrR/uracil phosphoribosyltransferase	Transcriptional regulators	0.274884	1.29349	2.92256	2.10204	3.52491	1.93196	1.77265	1.07914	1.09922	1.42531	3.04997	2.67697	1.75755	0.543506	0.164422	1.7841	1.65612	4.13816
PA14_05280	yqgF	461077	461511	Holliday junction resolvase-like protein	Transcription, RNA processing and degradation	10.7205	19.4024	36.1793	15.5551	25.878	29.8194	14.2656	10.2104	11.5841	20.2058	23.2669	36.0855	15.4274	9.23961	9.7009	11.2293	13.4329	11.7434
PA14_05290		461512	462080	hypothetical protein	Transcriptional regulators	21.3494	30.7852	51.296	17.7412	39.9776	52.6669	31.6544	23.6581	26.2968	32.279	53.7666	72.9206	38.8614	30.9799	26.1431	23.1933	33.3064	22.704
PA14_05290igr		462081	462128	hypothetical protein	Transcriptional regulators	0.824653	0.776097	1.10856	1.76571	2.14933	1.59597	0.422059	0.083011	0.930111	2.09604	3.92139	2.67697	0.976418	0.326104	1.80864	0.104947	0.184013	1.23026
PA14_05300		462129	463088	TonB domain-containing protein	Membrane proteins	18.234	25.6112	43.2337	20.4318	22.439	41.4112	21.8626	15.191	16.4883	26.4101	49.9324	42.7244	8.78776	11.8484	15.6201	16.6866	17.1132	15.3224
PA14_05300igr		463089	463168	TonB domain-containing protein	Membrane proteins	0.0916281	0.086233	0.100778	0.0840816	0.0859733	0.419992	0.0844118	0.249033	0.422778	0.251525	0.43571	0.749551	0.195284	0.108701	0.164422	1.57421	0.184013	0.335527
PA14_05310	gshB	463169	464122	glutathione synthetase	Biosynthesis of cofactors, prosthetic groups and carriers	22.6322	40.2708	51.296	26.1494	34.4753	40.0672	44.8226	41.4225	44.3917	35.9681	55.5095	64.1402	53.3124	32.2843	41.2699	67.9008	54.6519	65.8751
PA14_05310igr	gshB	464123	464376	glutathione synthetase	Biosynthesis of cofactors, prosthetic groups and carriers	8.70467	17.5053	20.2564	12.6963	17.9684	17.5556	30.3038	19.5076	30.8628	23.8949	29.5411	25.806	17.7708	15.3269	17.2643	30.9594	24.8418	25.8356
PA14_05320	pilG	464377	464784	twitching motility protein PilG	Two-component regulatory systems	25.0145	47.3419	40.4119	32.2033	36.1948	49.643	71.4968	63.1714	62.8248	42.6754	51.8495	66.9242	32.6124	29.6754	41.5988	41.4541	34.0424	49.3224
PA14_05320igr	pilG	464785	464830	twitching motility protein PilG	Two-component regulatory systems	18.234	33.7171	20.4579	14.0416	11.4345	15.5397	36.2126	33.4534	17.3339	15.343	15.2499	24.0927	12.6934	13.8051	13.3182	14.1679	13.0649	12.4145
PA14_05330	pilH	464831	465196	twitching motility protein PilH	Two-component regulatory systems	39.8582	80.6278	33.9622	46.4971	46.5116	59.0508	109.651	79.7736	71.1112	45.6937	66.4894	67.7808	64.6389	46.8502	70.8659	55.9368	50.2355	60.5066
PA14_05330igr	pilH	465197	465246	twitching motility protein PilH	Two-component regulatory systems	1.19117	1.29349	1.71322	0.0840816	1.80544	0.419992	1.26618	0.747099	1.94478	0.419208	0.609994	0.963709	2.53869	0.108701	2.13749	1.15442	0.552039	2.34869
PA14_05340	pilI	465247	465783	twitching motility protein PilI	Chemotaxis	14.7521	22.5068	21.0626	19.9273	17.7965	25.9555	23.7197	18.8435	21.8999	24.901	36.1639	34.5864	14.2557	11.8484	10.6874	21.3043	38.8267	25.8356
PA14_05340igr	pilI	465784	465867	twitching motility protein PilI	Chemotaxis	20.9828	19.5749	16.6284	10.0057	10.7467	21.5876	20.1744	16.5192	26.2968	25.9071	27.2755	42.2961	13.4746	10.7614	12.9893	21.3043	21.5295	13.9803
PA14_05360	pilJ	465868	467916	twitching motility protein PilJ	Chemotaxis	118.475	207.563	238.944	147.563	134.548	204.2	201.829	174.904	165.475	185.039	246.176	285.151	143.924	102.07	136.964	165.082	155.859	223.796
PA14_05360igr	pilJ	467917	467976	twitching motility protein PilJ	Chemotaxis	1.37442	3.36309	5.13967	3.11102	3.8688	4.45191	3.29206	2.40732	2.62122	2.59909	9.67276	5.24686	3.31982	3.58714	9.37205	2.83357	7.17651	1.23026
PA14_05380	pilK	467977	468852	methyltransferase PilK	Chemotaxis	67.5299	102.359	92.4133	64.4906	69.2085	85.5943	104.08	70.8084	67.0526	51.898	71.7179	72.2781	80.2615	49.6765	64.6178	57.1962	40.6669	68.1119
PA14_05380igr	pilK	468853	468863	methyltransferase PilK	Chemotaxis	0.0916281	1.63843	1.71322	0.588571	2.49323	1.93196	1.26618	1.90925	1.43744	0.754575	0.784278	0.963709	0.195284	1.19571	2.13749	0.314841	0.552039	1.23026
PA14_05390	chpA	468864	476294	ChpA	Chemotaxis	328.12	574.398	691.236	374.584	476.378	588.072	447.129	350.057	389.378	365.801	502.374	683.484	408.338	326.865	393.791	473.416	415.685	456.428
PA14_05400		476295	477318	methylesterase	Putative enzymes	22.8154	48.0318	45.854	35.7347	29.6608	53.0029	40.4332	34.4496	39.8257	49.2151	51.3266	75.4905	46.6728	29.0232	36.995	50.4796	47.2913	45.5198
PA14_05410		477319	477821	chemotaxis protein	Chemotaxis	5.77257	13.5386	15.0159	11.1829	16.4209	15.8757	11.7332	7.88604	13.9517	15.0077	20.1298	26.8768	12.6934	11.631	17.2643	14.5876	15.2731	19.5724
PA14_05410igr		477822	477828	chemotaxis protein	Chemotaxis	0.0916281	0.086233	0.100778	0.756734	0.0859733	0.0839983	0.0844118	0.083011	0.0845556	0.0838417	0.087142	0.107079	0.195284	0.108701	0.164422	0.104947	0.184013	0.111842
PA14_05420		477829	478623	transcriptional regulator	Transcriptional regulators	3.39024	4.22542	2.92256	1.76571	2.66517	2.43595	1.77265	1.41119	1.77567	2.76678	5.48995	4.60439	4.10095	2.71753	0.493266	2.20389	4.96835	4.13816
PA14_05420igr		478624	478699	transcriptional regulator	Transcriptional regulators	0.0916281	0.258699	0.302334	0.0840816	0.429867	0.251995	1.09735	0.913121	0.253667	0.419208	0.261426	0.749551	0.976418	0.108701	0.164422	0.104947	0.552039	1.67763
PA14_05430		478700	479311	chemotaxis protein	Chemotaxis	7.23862	10.0893	13.0004	7.81959	8.85525	19.5716	10.2138	6.22582	6.00345	10.4802	20.4784	23.8786	1.75755	4.45675	9.37205	8.08093	9.01664	7.71711
PA14_05430igr		479312	479318	chemotaxis protein	Chemotaxis	0.0916281	0.086233	0.100778	0.0840816	0.0859733	0.0839983	0.0844118	0.415055	0.0845556	0.0838417	0.43571	0.107079	0.195284	0.108701	0.164422	0.104947	0.184013	0.111842
PA14_05440		479319	480734	hypothetical protein	Hypothetical, unclassified, unknown	16.9512	22.6793	45.2493	13.0326	31.2083	41.9152	25.0703	18.8435	25.2821	25.5717	45.0524	44.4377	28.3161	20.9793	35.0219	26.1318	21.8975	26.7303
PA14_05440igr		480735	480768	hypothetical protein	Hypothetical, unclassified, unknown	0.0916281	0.086233	0.100778	0.252245	0.0859733	0.251995	0.0844118	0.083011	0.0845556	0.0838417	0.087142	0.535394	0.195284	0.108701	0.164422	0.104947	0.184013	0.111842
PA14_05450		480769	481491	16S ribosomal RNA methyltransferase RsmE	Hypothetical, unclassified, unknown	23.9149	39.236	34.3653	18.9184	20.7196	34.8593	30.8103	10.5424	14.7972	15.6784	23.9641	24.9493	4.88209	11.631	9.7009	8.71061	10.4887	14.6513
PA14_05450igr		481492	481583	16S ribosomal RNA methyltransferase RsmE	Hypothetical, unclassified, unknown	1.74093	3.70802	3.72878	3.44735	0.429867	3.94792	2.61676	2.73936	1.60656	1.42531	4.09567	3.74776	2.92925	0.326104	1.80864	1.15442	1.65612	1.00658
PA14_05460	bioA	481584	482987	adenosylmethionine-8-amino-7-oxononanoate aminotransferase	Biosynthesis of cofactors, prosthetic groups and carriers	40.2248	37.5113	39.8073	26.3175	26.9097	52.8349	47.5238	38.7661	29.679	18.1936	31.1097	47.4359	38.4709	26.8492	35.3507	28.6506	33.6744	29.8619
PA14_05460igr	bioA	482988	483160	adenosylmethionine-8-amino-7-oxononanoate aminotransferase	Biosynthesis of cofactors, prosthetic groups and carriers	2.2907	2.50076	4.13189	1.09306	2.14933	2.77194	7.175	6.88991	2.79033	1.42531	5.31566	3.74776	3.71039	3.15234	2.46633	4.93251	2.02414	2.125
PA14_05480		483161	484651	hypothetical protein	Amino acid biosynthesis and metabolism	38.2089	75.9712	68.2266	35.9028	31.3803	71.4826	67.7826	63.5034	59.9499	31.2729	48.3638	58.3579	106.039	72.0689	92.5696	50.0598	39.9308	51.7829
PA14_05480igr		484652	484831	hypothetical protein	Amino acid biosynthesis and metabolism	0.458141	0.776097	0.907001	0.0840816	1.97739	1.76396	0.759706	1.07914	1.26833	0.419208	2.52712	4.60439	0.195284	0.108701	0.82211	2.41378	1.28809	0.111842
PA14_05500		484832	485401	hypothetical protein	Energy metabolism	30.8787	52.1709	70.0407	26.1494	46.1677	58.2108	93.6126	80.7697	59.1043	58.9407	68.5808	88.1258	86.12	94.8962	104.737	107.991	101.023	113.072
PA14_05500igr		485402	485412	hypothetical protein	Energy metabolism	0.458141	0.603631	0.50389	1.76571	0.0859733	0.251995	1.435	1.90925	1.94478	2.09604	1.82998	0.535394	6.05379	4.23935	3.12402	4.51273	6.07243	2.79606
PA14_05510		485413	485988	hypothetical protein	Membrane proteins	42.2406	88.5613	70.4438	57.0914	60.4393	61.7388	153.883	143.692	130.3	77.7212	113.023	135.24	313.04	272.514	287.574	191.948	215.111	211.717
PA14_05510igr		485989	486056	hypothetical protein	Membrane proteins	0.458141	0.086233	0.50389	0.0840816	0.601813	1.42797	0.0844118	0.249033	0.253667	0.0838417	0.958562	0.963709	0.976418	0.760909	1.80864	0.104947	0.184013	0.559211
PA14_05520	mexR	486057	486500	multidrug resistance operon repressor MexR	Transcriptional regulators	21.1661	23.3691	31.3419	18.9184	28.4572	36.8753	17.6421	23.4921	24.7748	31.2729	51.8495	58.7862	42.3765	34.2409	52.1218	88.8902	96.6068	108.151
PA14_05520igr	mexR	486501	486774	multidrug resistance operon repressor MexR	Transcriptional regulators	2.2907	9.57186	17.0315	8.15592	6.79189	11.3398	12.915	13.5308	7.35634	7.29423	7.0585	5.88933	10.7406	2.93493	2.13749	12.2788	14.9051	13.3092
PA14_05530	mexA	486775	487926	RND multidrug efflux membrane fusion protein MexA	Transport of small molecules	47.3718	102.359	102.491	58.2686	64.0501	79.2104	121.637	101.522	62.8248	41.5016	59.518	69.7083	81.4332	64.8946	85.6639	70.8393	69.3729	79.9672
PA14_05530igr	mexA	487927	487941	RND multidrug efflux membrane fusion protein MexA	Transport of small molecules	1.92419	1.29349	1.10856	1.09306	4.38464	4.61991	2.95441	2.40732	3.46678	2.09604	2.00427	2.46281	1.75755	1.63052	0.493266	0.73463	3.49625	4.13816
PA14_05540	mexB	487942	491082	RND multidrug efflux transporter MexB	Transport of small molecules	496.716	887.768	945.398	509.955	445.084	765.477	1032.1	891.787	615.649	436.061	564.767	785.422	733.68	567.747	696.985	627.059	658.951	810.744
PA14_05540igr	mexB	491083	491083	RND multidrug efflux transporter MexB	Transport of small molecules	0.0916281	0.086233	0.100778	0.0840816	0.0859733	0.0839983	0.0844118	0.083011	0.0845556	0.0838417	0.087142	0.107079	0.195284	0.108701	0.164422	0.104947	0.184013	0.111842
PA14_05550	oprM	491084	492541	major intrinsic multiple antibiotic resistance efflux outer membrane protein OprM precursor	Membrane proteins	159.158	265.856	288.729	185.064	205.906	239.479	327.096	246.626	235.318	175.145	242.865	272.515	252.892	224.903	297.111	267.51	254.858	253.77
PA14_05550igr	oprM	492542	492636	major intrinsic multiple antibiotic resistance efflux outer membrane protein OprM precursor	Membrane proteins	0.824653	4.74281	1.51167	2.43837	2.83712	3.10794	2.95441	2.40732	1.43744	1.25763	1.6557	2.24865	1.36698	0.326104	0.493266	0.524736	0.920065	2.125
PA14_05560		492637	494556	ATP-dependent RNA helicase	Transcription, RNA processing and degradation	196.359	310.008	314.125	213.82	203.499	282.318	211.283	135.225	138.417	143.956	250.01	242.962	91.1974	80.5476	113.616	146.821	142.978	158.033
PA14_05560igr		494557	494806	ATP-dependent RNA helicase	Transcription, RNA processing and degradation	13.1028	12.1588	21.0626	10.0057	12.81	18.0596	4.98029	4.23356	2.283	13.6662	20.4784	18.5246	6.44436	5.32636	4.76824	14.7975	10.1207	9.95396
PA14_05580		494807	495877	hypothetical protein	Hypothetical, unclassified, unknown	90.0705	144.785	182.106	97.9551	100.847	141.537	102.56	81.9318	68.5746	101.532	134.112	145.734	79.871	70.5471	70.8659	95.187	116.112	120.454
PA14_05580igr		495878	495946	hypothetical protein	Hypothetical, unclassified, unknown	6.5056	23.3691	26.303	14.2098	17.6245	13.6917	6.16206	10.7084	4.48145	3.43751	8.10421	8.88753	4.10095	2.28273	0.164422	5.3523	8.28058	9.73027
PA14_05590	metF	495947	496819	5,10-methylenetetrahydrofolate reductase	Central intermediary metabolism	36.9261	73.5567	83.3433	48.6833	56.6564	62.9147	68.2891	45.573	41.5168	52.2334	62.3065	69.2799	46.2822	44.8936	60.014	64.1227	59.4362	67.6645
PA14_05590igr	metF	496820	496861	5,10-methylenetetrahydrofolate reductase	Central intermediary metabolism	1.19117	2.50076	5.13967	4.79265	2.83712	3.94792	3.29206	3.90152	2.62122	3.26983	4.44424	4.39023	6.83492	4.02195	2.13749	4.09294	3.49625	3.01974
PA14_05600		496862	497416	hypothetical protein	Hypothetical, unclassified, unknown	64.4146	86.4917	89.5916	41.7886	68.5208	81.3944	67.1073	56.5305	36.2743	36.6388	56.5552	69.9224	71.2785	50.5461	69.5505	87.0012	82.6218	81.7567
PA14_05600igr		497417	497456	hypothetical protein	Hypothetical, unclassified, unknown	1.92419	0.603631	2.11634	0.252245	0.0859733	0.923981	1.77265	3.07141	0.253667	0.419208	1.82998	0.107079	0.195284	1.19571	0.493266	0.944524	0.184013	2.34869
PA14_05620	sahH	497457	498866	S-adenosyl-L-homocysteine hydrolase	Central intermediary metabolism	190.495	249.989	294.372	183.382	152.087	245.191	270.877	222.054	195.577	115.45	166.006	270.374	473.172	428.174	557.226	379.174	384.403	392.678
PA14_05620igr	sahH	498867	499154	S-adenosyl-L-homocysteine hydrolase	Central intermediary metabolism	2.10745	3.01815	2.92256	2.2702	3.52491	3.44393	2.44794	0.415055	0.761	2.09604	2.7014	2.89113	3.31982	4.45675	2.46633	3.25336	2.02414	3.91448
PA14_05630		499155	499589	hypothetical protein	Hypothetical, unclassified, unknown	1.92419	4.57035	3.72878	3.61551	0.945707	3.61193	2.27912	1.90925	1.60656	2.43141	2.00427	6.31764	1.36698	1.19571	4.43939	0.944524	0.920065	0.111842
PA14_05630igr		499590	499714	hypothetical protein	Hypothetical, unclassified, unknown	0.0916281	0.086233	0.100778	0.0840816	0.0859733	0.587988	0.422059	0.083011	0.0845556	0.419208	0.261426	0.107079	0.195284	0.326104	0.164422	0.104947	0.184013	0.111842
PA14_05640		499715	501907	hypothetical protein	Membrane proteins	5.77257	6.29501	10.9848	6.97877	9.0272	14.3637	9.87618	7.22196	10.7386	8.13264	14.0299	16.383	13.8651	10.7614	12.9893	12.0689	12.3289	10.8487
PA14_05640igr		501908	501917	hypothetical protein	Membrane proteins	0.0916281	0.086233	0.100778	0.0840816	0.0859733	0.0839983	0.0844118	0.083011	0.0845556	0.586892	0.087142	0.107079	0.195284	0.108701	0.164422	0.314841	0.920065	0.111842
PA14_05650		501918	503396	hypothetical protein	Membrane proteins	2.10745	2.15582	10.7832	1.26122	8.51136	6.63587	2.44794	5.22969	4.65056	5.61739	5.48995	12.3141	2.53869	2.50013	1.4798	1.15442	2.02414	1.45395
PA14_05650igr		503397	503480	hypothetical protein	Membrane proteins	1.00791	0.948563	3.12412	2.2702	3.00907	3.10794	2.61676	1.90925	1.94478	1.76068	3.57282	3.5336	3.71039	2.93493	1.4798	2.62368	6.07243	5.92764
PA14_05660		503481	504101	transcriptional regulator	Transcriptional regulators	15.1186	18.5401	33.559	13.369	26.3938	20.9156	29.7974	26.4805	21.7308	30.0992	34.2468	48.7208	50.969	38.8063	35.0219	37.2562	35.5145	38.5856
PA14_05660igr		504102	504137	transcriptional regulator	Transcriptional regulators	0.458141	2.15582	0.50389	0.924898	0.945707	1.09198	0.422059	1.57721	0.0845556	0.419208	1.30713	0.963709	1.75755	0.760909	1.80864	1.994	0.920065	1.90132
PA14_05690	codA	504138	505409	cytosine deaminase	Nucleotide biosynthesis and metabolism	30.8787	52.6883	50.0866	30.1853	24.5024	54.5149	39.4203	39.5962	50.8179	25.0687	36.8611	47.0076	49.0162	29.0232	45.5449	30.3297	29.6261	39.2566
PA14_05700	codB	505410	506649	cytosine permease	Nucleotide biosynthesis and metabolism	38.7587	62.5189	39.0011	25.9812	23.2988	38.3872	38.745	33.6194	30.6937	11.654	15.5984	42.0819	33.0029	25.9796	36.0084	16.6866	17.4812	26.5066
PA14_05700igr	codB	506650	506830	cytosine permease	Nucleotide biosynthesis and metabolism	0.0916281	0.086233	0.100778	0.0840816	0.25792	0.0839983	0.0844118	0.083011	0.0845556	0.0838417	0.087142	0.107079	0.195284	0.108701	0.164422	0.73463	0.184013	0.111842
PA14_05740		506831	508108	dihydropyrimidine dehydrogenase	Nucleotide biosynthesis and metabolism	0.274884	0.603631	1.51167	0.924898	2.66517	2.93994	0.422059	0.581077	1.26833	1.25763	0.958562	2.0345	0.195284	0.978311	3.12402	0.524736	3.86427	1.23026
PA14_05750		508109	509472	oxidoreductase	Amino acid biosynthesis and metabolism	0.641397	2.32829	2.92256	1.09306	3.52491	5.79588	1.60382	2.57334	1.26833	1.76068	3.04997	2.67697	2.92925	2.93493	3.45286	2.41378	6.44045	2.125
PA14_05750igr		509473	509566	oxidoreductase	Amino acid biosynthesis and metabolism	0.458141	0.086233	0.100778	0.0840816	0.25792	0.419992	0.253235	0.083011	0.422778	0.0838417	0.261426	0.107079	0.195284	0.108701	0.164422	0.104947	0.552039	0.111842
PA14_05770	dhT	509567	511006	phenylhydantoinase	Nucleotide biosynthesis and metabolism	0.0916281	2.32829	12.1941	1.59755	12.1222	12.0118	0.928529	0.581077	1.26833	4.10824	7.58136	8.67338	1.36698	3.15234	0.82211	7.24135	7.54453	9.2829
PA14_05770igr	dhT	511007	511112	phenylhydantoinase	Nucleotide biosynthesis and metabolism	0.274884	0.086233	0.50389	0.420408	0.0859733	0.0839983	0.0844118	0.083011	0.0845556	0.922258	0.784278	0.749551	0.195284	0.108701	0.164422	0.104947	0.184013	1.67763
PA14_05775		511113	511229	hypothetical protein	Hypothetical, unclassified, unknown	0.0916281	0.086233	0.100778	0.252245	0.0859733	0.0839983	0.0844118	0.083011	0.0845556	0.251525	0.087142	0.107079	0.195284	0.108701	0.164422	0.104947	0.184013	0.111842
PA14_05775igr		511230	511621	hypothetical protein	Hypothetical, unclassified, unknown	2.84047	4.05295	25.6984	0.924898	21.2354	34.1873	0.928529	1.57721	1.26833	7.29423	14.3784	19.1671	4.10095	0.760909	1.15095	12.4887	4.96835	6.82238
PA14_05790		511622	513112	transporter	Nucleotide biosynthesis and metabolism	0.0916281	1.98336	7.96146	1.76571	6.61995	14.8677	1.435	1.57721	3.805	5.78508	8.97563	12.3141	6.05379	0.760909	1.4798	8.29082	6.44045	7.9408
PA14_05790igr		513113	513170	transporter	Nucleotide biosynthesis and metabolism	0.0916281	0.086233	0.907001	0.588571	0.25792	1.76396	1.94147	0.249033	1.09922	0.586892	2.35283	4.81854	0.585851	0.978311	2.46633	5.14241	3.49625	4.13816
PA14_05810	amaB	513171	514454	allantoate amidohydrolase	Nucleotide biosynthesis and metabolism	3.02373	6.46747	5.54279	7.14694	5.58827	9.49181	8.52559	7.22196	15.3046	10.8156	16.4698	17.668	7.61606	4.23935	6.41246	21.3043	13.0649	13.5329
PA14_05810igr	amaB	514455	514654	allantoate amidohydrolase	Nucleotide biosynthesis and metabolism	0.458141	0.603631	0.907001	1.59755	0.601813	1.59597	4.47382	2.40732	4.31233	3.94056	4.44424	5.88933	2.14812	3.15234	2.46633	8.9205	4.60032	5.25658
PA14_05820		514655	515878	hypothetical protein	Energy metabolism	5.2228	13.5386	19.8532	12.1918	15.5612	27.1315	81.6262	60.349	54.8766	67.6602	124.526	109.97	117.365	84.8957	95.858	166.971	185.301	160.27
PA14_05820igr		515879	515997	hypothetical protein	Energy metabolism	0.0916281	0.086233	2.51945	0.252245	0.0859733	1.25997	4.98029	1.90925	3.63589	3.43751	3.22425	3.5336	0.976418	4.67415	4.43939	8.29082	5.7044	9.05922
PA14_05840	gcdH	515998	517179	glutaryl-CoA dehydrogenase	Fatty acid and phospholipid metabolism	15.4852	26.4735	65.2033	15.5551	27.0816	86.7703	209.088	149.337	172.24	189.901	238.856	300.784	318.117	250.122	352.685	463.971	478.618	464.257
PA14_05840igr	gcdH	517180	517399	glutaryl-CoA dehydrogenase	Fatty acid and phospholipid metabolism	0.0916281	0.431165	0.100778	0.0840816	0.429867	1.25997	0.0844118	0.747099	0.0845556	0.754575	0.261426	0.749551	0.195284	0.108701	0.164422	0.104947	1.65612	0.335527
PA14_05850		517400	518308	LysR family transcriptional regulator	Transcriptional regulators	4.85629	11.8139	12.7988	10.1739	14.8734	15.2037	11.7332	10.3764	12.937	11.1509	10.3699	13.599	18.9425	11.631	11.3451	10.3898	15.6411	12.8619
PA14_05850igr		518309	518459	LysR family transcriptional regulator	Transcriptional regulators	0.0916281	0.086233	0.100778	0.0840816	0.77376	0.587988	2.11029	0.747099	0.591889	1.08994	0.958562	1.17787	0.195284	1.19571	0.82211	1.36431	3.49625	0.782896
PA14_05860		518460	518864	hypothetical protein	Fatty acid and phospholipid metabolism	4.48978	8.70953	11.1863	2.60653	7.30773	8.81982	12.7462	9.38024	8.371	6.12044	11.067	10.6008	22.4576	21.6315	15.9489	14.3778	17.1132	16.2171
PA14_05860igr		518865	518906	hypothetical protein	Fatty acid and phospholipid metabolism	0.0916281	0.776097	0.100778	0.0840816	0.945707	0.0839983	0.0844118	0.083011	0.591889	0.0838417	0.43571	0.107079	0.585851	0.978311	0.164422	0.314841	0.184013	0.335527
PA14_05870		518907	520529	phosphate transporter	Transport of small molecules	12.3698	19.9198	24.489	6.64245	13.3259	25.1155	10.5515	9.71228	4.98878	12.3247	12.8099	17.0255	9.95946	3.58714	8.71437	12.9085	10.4887	10.8487
PA14_05870igr		520530	520908	phosphate transporter	Transport of small molecules	0.0916281	0.776097	0.50389	0.756734	0.945707	0.587988	0.759706	0.581077	1.77567	0.419208	1.48141	4.39023	2.14812	3.58714	2.13749	4.93251	7.54453	5.25658
PA14_05880		520909	522240	membrane-bound protease	Membrane proteins	0.824653	0.948563	0.907001	0.252245	0.429867	0.755985	1.09735	0.581077	2.11389	1.08994	2.17855	3.31944	6.44436	2.06532	4.76824	11.6491	4.2323	5.92764
PA14_05890		522241	523031	stomatin-like protein	Membrane proteins	0.641397	0.603631	5.54279	0.756734	2.66517	2.93994	0.928529	1.07914	1.26833	3.10214	4.26996	5.88933	2.53869	3.15234	4.43939	4.93251	5.33638	5.48027
PA14_05890igr		523032	523138	stomatin-like protein	Membrane proteins	0.0916281	0.086233	0.50389	0.420408	0.601813	1.25997	1.435	0.415055	0.761	0.586892	0.087142	1.17787	0.195284	0.543506	0.164422	0.104947	1.65612	0.782896
PA14_05910		523139	523870	periplasmic transport system	Transport of small molecules	1.92419	3.36309	4.13189	6.97877	4.38464	6.63587	4.81147	6.72389	4.31233	7.29423	11.2413	6.96012	4.10095	4.45675	1.80864	5.77209	14.537	11.0724
PA14_05920		523871	526068	hypothetical protein	Membrane proteins	35.4601	52.8608	75.6842	41.4522	55.7967	77.5304	27.265	29.1369	27.8188	39.8248	59.3437	67.995	25.5821	22.2838	26.4719	43.7629	49.4995	51.7829
PA14_05920igr		526069	526329	hypothetical protein	Membrane proteins	3.02373	1.81089	0.50389	2.77469	0.77376	2.26795	0.253235	0.249033	1.09922	1.59299	2.35283	2.0345	0.585851	1.19571	0.82211	0.73463	2.76019	1.45395
PA14_05950	dbpA	526330	527706	ATP-dependent RNA helicase DbpA	Transcription, RNA processing and degradation	15.3019	24.4039	42.4275	16.3959	23.6427	24.4435	20.1744	12.2026	12.937	18.1936	25.8812	27.3051	15.4274	16.4139	18.5797	21.3043	25.5778	35.9014
PA14_05950igr	dbpA	527707	528053	ATP-dependent RNA helicase DbpA	Transcription, RNA processing and degradation	207.538	561.98	662.816	402.499	390.061	627.551	465.531	337.938	539.718	497.6	684.501	1200.46	241.175	280.123	308.62	710.177	494.075	615.691
PA14_05960		528054	528263	cold-shock protein	Transcriptional regulators	33.4443	26.9909	49.8851	35.9028	38.0862	39.8992	31.4856	23.6581	44.3917	47.5382	80.9549	70.9932	25.5821	18.3705	14.3047	46.0718	63.4845	48.6514
PA14_05960igr		528264	528413	cold-shock protein	Transcriptional regulators	129.104	144.095	215.362	60.2865	89.4982	218.144	80.1068	59.3529	40.6712	86.1054	179.425	257.524	49.7973	30.3276	30.7469	79.445	68.2688	105.02
PA14_05970		528414	528938	hypothetical protein	Hypothetical, unclassified, unknown	74.3104	89.5961	124.461	55.2416	98.6114	135.321	49.7185	36.2758	34.245	78.392	152.063	148.947	21.2859	24.6752	31.0758	54.0478	60.1722	68.3356
PA14_05970igr		528939	529040	hypothetical protein	Hypothetical, unclassified, unknown	1.37442	1.29349	3.32567	2.2702	2.14933	3.61193	2.27912	1.90925	0.930111	3.94056	6.88422	5.46102	4.49152	4.89156	3.45286	3.25336	2.76019	5.92764
PA14_05990		529041	530474	EmrB/QacA family drug resistance transporter	Transport of small molecules	18.234	24.7489	30.1326	15.0506	20.0318	29.4834	27.0962	25.6504	28.157	20.2058	28.844	41.0112	44.3294	36.8497	48.5045	46.9114	38.8267	49.0987
PA14_05990igr		530475	531094	EmrB/QacA family drug resistance transporter	Transport of small molecules	0.458141	0.603631	4.93812	1.59755	1.80544	4.7879	44.8226	34.1175	38.9801	16.8522	23.4412	27.7334	129.864	84.8957	135.648	135.907	150.707	173.691
PA14_06000		531095	533647	ClpA/B protease ATP binding subunit	Translation, post-translational modification, degradation	1.37442	3.01815	11.9926	1.09306	6.27605	8.31583	57.3156	54.2062	54.3692	84.4286	102.218	108.042	455.987	346.431	422.729	522.532	535.662	584.823
PA14_06000igr		533648	533748	ClpA/B protease ATP binding subunit	Translation, post-translational modification, degradation	0.0916281	0.086233	0.705445	0.0840816	0.429867	0.755985	0.590882	0.083011	0.0845556	0.419208	2.17855	0.321236	0.976418	1.41312	0.82211	1.994	1.65612	1.23026
PA14_06010		533749	534327	hypothetical protein	Hypothetical, unclassified, unknown	17.501	18.1952	27.7139	10.0057	10.0589	21.9236	26.7585	21.4998	31.3701	29.5961	61.2608	44.2235	145.877	126.854	147.487	136.956	130.097	118.217
PA14_06010igr		534328	534443	hypothetical protein	Hypothetical, unclassified, unknown	0.641397	1.46596	2.92256	2.10204	0.77376	3.44393	2.95441	1.90925	2.11389	4.94666	5.14138	4.17607	13.4746	7.71779	8.71437	9.76008	14.9051	9.05922
PA14_06030		534444	535331	acyltransferase	Fatty acid and phospholipid metabolism	13.2861	29.233	34.7684	22.1135	24.5024	45.6111	21.525	21.9979	25.113	32.1114	41.9153	44.2235	40.8143	41.1978	52.4506	54.4676	42.507	44.4014
PA14_06040		535332	535983	hypothetical protein	Hypothetical, unclassified, unknown	9.07119	18.0227	43.8384	16.9004	33.2717	56.6989	32.3297	23.8242	19.5323	50.8919	97.6862	81.0586	63.8577	47.0676	52.7795	97.9157	103.599	113.52
PA14_06040igr		535984	536067	hypothetical protein	Hypothetical, unclassified, unknown	2.84047	6.12254	15.0159	3.95184	7.47968	12.8517	10.045	3.56947	4.48145	4.10824	7.75564	7.60259	6.05379	4.67415	1.80864	10.5997	5.33638	15.9934
PA14_06060	creB	536068	536757	DNA-binding response regulator CreB	Two-component regulatory systems	2.84047	7.8472	21.0626	1.42939	8.16747	12.8517	4.47382	4.23356	3.97411	9.64179	11.2413	9.53001	6.83492	4.23935	2.79517	5.3523	4.2323	9.95396
PA14_06070	creC	536758	538181	sensory histidine kinase CreC	Two-component regulatory systems	16.9512	29.9228	46.6602	21.609	32.24	56.3629	28.6156	22.662	18.8559	34.1236	58.4723	63.926	22.8482	16.8487	21.8681	26.5516	25.2098	33.8882
PA14_06070igr	creC	538182	538282	sensory histidine kinase CreC	Two-component regulatory systems	1.00791	1.81089	1.71322	0.0840816	0.25792	2.09996	0.590882	0.249033	1.26833	0.419208	3.74711	1.60618	0.976418	2.28273	0.82211	1.15442	0.552039	1.23026
PA14_06080	creD	538283	539641	hypothetical protein	Membrane proteins	1.37442	5.95007	14.8144	5.63347	9.71499	15.7077	8.18794	4.89765	3.97411	7.62959	17.167	9.74416	7.61606	3.36974	4.76824	9.76008	11.9608	7.04606
PA14_06080igr	creD	539642	539690	hypothetical protein	Membrane proteins	0.0916281	0.258699	1.91478	0.0840816	0.429867	0.587988	0.0844118	0.249033	0.0845556	0.251525	2.35283	0.107079	0.195284	0.108701	1.15095	0.104947	0.184013	0.559211
PA14_06090		539691	539993	hypothetical protein	Hypothetical, unclassified, unknown	1.92419	1.46596	1.10856	0.0840816	1.46155	1.42797	0.590882	0.083011	1.09922	1.42531	2.7014	2.89113	1.36698	0.543506	0.493266	0.944524	0.920065	1.23026
PA14_06090igr		539994	540137	hypothetical protein	Hypothetical, unclassified, unknown	0.0916281	0.258699	0.100778	0.0840816	0.0859733	0.0839983	0.0844118	0.083011	0.0845556	0.251525	0.087142	0.107079	0.195284	1.19571	0.493266	0.104947	0.184013	0.335527
PA14_06120		540138	540758	hypothetical protein	Amino acid biosynthesis and metabolism	3.02373	4.74281	2.51945	2.43837	2.83712	6.29987	2.11029	5.06367	3.46678	3.77288	3.74711	10.3866	10.7406	8.5874	10.6874	12.9085	14.537	14.6513
PA14_06120igr		540759	540776	hypothetical protein	Amino acid biosynthesis and metabolism	0.0916281	0.086233	0.100778	0.0840816	0.0859733	0.251995	0.0844118	0.083011	0.253667	0.0838417	0.087142	0.107079	0.195284	0.108701	0.164422	0.524736	0.184013	0.335527
PA14_06130		540777	541727	hypothetical protein	Adaptation, Protection	11.087	11.9864	14.8144	7.65143	11.7783	11.6758	21.8626	20.6697	23.0837	18.529	19.9555	20.6662	63.4672	47.285	71.8524	70.4195	83.7259	66.5461
PA14_06130igr		541728	541812	hypothetical protein	Adaptation, Protection	2.65722	5.43268	6.34901	5.29714	1.97739	4.9559	5.65559	2.90538	4.31233	4.10824	6.36137	6.74596	8.78776	10.3266	13.9759	5.14241	9.75269	12.6382
PA14_06150		541813	542670	hypothetical protein	Hypothetical, unclassified, unknown	14.0191	15.6082	23.2797	8.99673	19.1721	26.4595	34.8621	27.3106	24.9439	24.0626	25.184	38.0129	52.1407	43.8066	61.6583	40.6145	45.8192	54.0198
PA14_06150igr		542671	542842	hypothetical protein	Hypothetical, unclassified, unknown	0.458141	3.53555	1.91478	0.0840816	0.429867	1.25997	0.928529	1.74323	0.591889	0.922258	3.22425	4.17607	0.976418	2.28273	1.4798	3.04347	1.65612	1.67763
PA14_06160		542843	545236	hydroxamate-type ferrisiderophore receptor	Transport of small molecules	5.03955	10.2617	16.8299	8.82857	14.8734	16.5477	8.35676	9.87831	7.52545	14.3369	18.5612	21.0945	9.17833	15.3269	19.2374	19.835	15.2731	17.3355
PA14_06160igr		545237	545339	hydroxamate-type ferrisiderophore receptor	Transport of small molecules	0.0916281	0.086233	0.100778	0.0840816	0.25792	0.0839983	0.0844118	0.083011	0.0845556	0.0838417	0.087142	0.107079	0.195284	0.108701	0.164422	0.104947	0.184013	0.111842
PA14_06170		545340	546311	transmembrane sensor	Two-component regulatory systems	0.824653	0.258699	0.50389	0.0840816	0.429867	0.0839983	0.0844118	0.913121	0.591889	0.251525	0.261426	0.107079	2.92925	2.71753	0.82211	0.104947	0.184013	1.00658
PA14_06180		546312	546826	RNA polymerase sigma factor	Transcriptional regulators	1.55768	1.81089	0.907001	0.252245	0.0859733	0.251995	2.27912	0.249033	0.0845556	0.0838417	1.30713	0.107079	1.36698	0.543506	3.78171	0.524736	0.184013	0.559211
PA14_06180igr		546827	546994	RNA polymerase sigma factor	Transcriptional regulators	0.0916281	0.431165	1.31011	0.0840816	0.429867	0.587988	0.928529	0.249033	0.761	0.0838417	1.13285	0.535394	0.195284	1.19571	1.80864	0.73463	0.184013	0.559211
PA14_06190		546995	547744	glutathione S-transferase	Amino acid biosynthesis and metabolism	3.5735	0.603631	5.54279	4.96082	3.35296	1.76396	6.66853	6.22582	8.371	3.43751	7.23279	8.24506	11.5217	9.67441	9.7009	9.34029	10.4887	7.9408
PA14_06190igr		547745	547883	glutathione S-transferase	Amino acid biosynthesis and metabolism	0.0916281	0.086233	0.100778	0.0840816	0.0859733	0.0839983	0.0844118	0.083011	0.0845556	0.0838417	0.087142	0.107079	0.195284	0.108701	0.164422	0.104947	0.184013	0.111842
PA14_06200		547884	548288	hypothetical protein	Biosynthesis of cofactors, prosthetic groups and carriers	0.0916281	0.431165	0.50389	0.0840816	0.25792	1.09198	0.0844118	0.083011	0.253667	0.251525	0.261426	0.321236	0.585851	0.108701	0.164422	0.104947	0.920065	0.111842
PA14_06200igr		548289	548337	hypothetical protein	Biosynthesis of cofactors, prosthetic groups and carriers	0.0916281	0.086233	0.100778	0.0840816	0.0859733	0.923981	0.0844118	0.415055	0.253667	0.0838417	0.609994	0.107079	0.195284	0.108701	0.164422	0.104947	0.184013	0.111842
PA14_06210		548338	548907	transcriptional regulator	Transcriptional regulators	1.55768	1.81089	3.32567	1.42939	1.80544	6.46787	1.60382	3.56947	3.63589	2.59909	3.74711	4.60439	2.53869	4.45675	4.76824	4.72262	5.33638	4.58553
PA14_06210igr		548908	548940	transcriptional regulator	Transcriptional regulators	0.0916281	0.086233	0.705445	0.0840816	0.429867	0.0839983	0.0844118	0.415055	1.26833	0.0838417	0.087142	0.107079	0.195284	0.543506	0.164422	0.314841	0.184013	0.111842
PA14_06230		548941	550668	permease	Transport of small molecules	4.48978	8.3646	9.97701	1.42939	5.93216	14.8677	6.66853	4.06754	4.31233	5.95276	14.727	16.8114	5.27266	9.45701	11.3451	11.6491	11.2248	16.6645
PA14_06230igr		550669	551015	permease	Transport of small molecules	0.458141	0.948563	0.50389	0.252245	0.77376	2.26795	0.0844118	0.581077	0.591889	1.08994	2.52712	1.60618	0.976418	1.63052	0.493266	0.73463	2.02414	3.91448
PA14_06240		551016	551942	LysR family transcriptional regulator	Transcriptional regulators	7.60514	12.5038	21.2641	7.3151	14.5295	21.4196	19.1615	17.5153	20.547	13.4985	23.6155	34.1581	30.6595	22.0664	24.4989	32.4287	32.5703	32.9935
PA14_06240igr		551943	552029	LysR family transcriptional regulator	Transcriptional regulators	1.37442	2.15582	5.13967	1.09306	2.32128	0.755985	2.27912	3.73549	2.79033	1.42531	1.82998	1.82034	4.49152	0.978311	3.12402	2.41378	4.2323	0.559211
PA14_06250		552030	552506	GNAT family acetyltransferase	Putative enzymes	4.12327	7.67473	11.5895	7.3151	7.47968	12.0118	12.0709	12.5347	11.0768	10.1448	10.1956	18.0963	7.22549	5.10896	5.42593	11.2293	6.80848	4.80922
PA14_06250igr		552507	552584	GNAT family acetyltransferase	Putative enzymes	0.0916281	0.603631	0.100778	0.0840816	0.0859733	0.0839983	0.422059	0.083011	0.253667	0.419208	0.43571	2.46281	0.585851	0.108701	0.164422	0.314841	0.184013	0.111842
PA14_06260		552585	553523	LysR family transcriptional regulator	Transcriptional regulators	1.55768	3.36309	6.95368	3.44735	7.99552	9.8278	11.7332	8.71615	12.2606	11.9894	18.7355	18.5246	26.3633	19.6749	20.2239	21.9339	23.0016	28.2961
PA14_06260igr		553524	553626	LysR family transcriptional regulator	Transcriptional regulators	0.0916281	0.086233	0.907001	0.0840816	0.25792	1.25997	0.928529	0.913121	1.26833	0.251525	0.087142	0.321236	1.75755	3.58714	1.15095	0.944524	2.02414	1.00658
PA14_06270		553627	554424	hydrolase	Putative enzymes	1.74093	6.63994	5.34123	2.2702	6.61995	7.13986	13.4215	9.54626	11.0768	6.12044	8.80134	12.7424	38.8614	17.5009	27.1296	22.3537	20.0574	20.4671
PA14_06270igr		554425	554466	hydrolase	Putative enzymes	3.20699	3.01815	4.73656	3.27918	1.46155	6.46787	3.46088	3.07141	4.48145	2.09604	3.57282	3.96191	13.084	3.36974	3.45286	4.09294	2.39217	4.13816
PA14_06280		554467	554910	hypothetical protein	Hypothetical, unclassified, unknown	7.23862	11.2965	15.2175	6.47428	7.30773	16.8837	7.34382	10.7084	5.66522	6.79118	5.48995	8.0309	13.4746	7.93519	12.0028	7.45124	7.17651	9.2829
PA14_06280igr		554911	554957	hypothetical protein	Hypothetical, unclassified, unknown	0.0916281	1.12103	0.100778	0.756734	0.0859733	0.251995	0.928529	1.57721	0.930111	0.0838417	0.609994	0.749551	0.195284	1.63052	0.164422	0.314841	0.920065	0.782896
PA14_06290	glcB	554958	557135	malate synthase G	Central intermediary metabolism	63.6816	130.988	110.755	96.4416	78.8376	116.17	177.687	152.325	147.888	70.6785	122.435	156.656	264.609	216.424	275.078	199.924	178.677	209.257
PA14_06290igr	glcB	557136	557441	malate synthase G	Central intermediary metabolism	3.20699	4.05295	9.77546	3.61551	13.8417	16.3797	15.4474	8.71615	7.69456	14.6723	17.6898	22.5936	6.44436	8.8048	8.05668	18.5756	17.8493	21.8092
PA14_06300		557442	557885	GNAT family acetyltransferase	Putative enzymes	5.77257	6.98487	25.8999	5.12898	15.2173	36.3713	18.1485	21.3338	16.6574	17.1875	29.7154	37.7988	75.1842	51.6331	103.093	127.301	123.105	111.73
PA14_06300igr		557886	557916	GNAT family acetyltransferase	Putative enzymes	0.0916281	0.258699	1.10856	0.0840816	0.0859733	0.0839983	0.0844118	0.083011	0.0845556	1.08994	0.958562	2.89113	1.75755	2.50013	0.82211	3.04347	6.80848	2.34869
PA14_06310		557917	558432	ACT domain-containing protein	Two-component regulatory systems	1.19117	2.32829	5.13967	0.756734	3.18101	6.13188	7.34382	4.39958	5.327	5.78508	16.4698	19.3812	52.1407	40.763	44.8872	55.9368	92.1905	66.0988
PA14_06310igr		558433	559120	ACT domain-containing protein	Two-component regulatory systems	1.55768	0.948563	8.36457	1.76571	5.07243	5.96388	0.590882	0.249033	0.930111	3.26983	6.18708	4.81854	4.10095	2.06532	3.78171	17.5262	15.6411	14.6513
PA14_06320		559121	560017	hypothetical protein	Membrane proteins	27.9466	60.6218	59.9629	34.5575	43.4165	54.1789	26.4209	22.828	20.2088	28.9254	38.4296	51.5049	25.1916	18.1531	24.8277	47.3311	46.5553	47.5329
PA14_06320igr		560018	560219	hypothetical protein	Membrane proteins	2.47396	3.01815	6.75212	1.59755	1.11765	5.29189	2.61676	1.07914	0.930111	4.27593	8.10421	7.38843	2.14812	2.06532	0.493266	7.87103	9.38466	3.91448
PA14_06330		560220	561194	serine/threonine protein kinase	Two-component regulatory systems	9.62096	13.3661	17.8377	8.49224	13.1539	15.3717	18.8238	11.2065	14.6281	18.1936	19.0841	22.5936	17.7708	25.7622	23.1835	26.7615	19.3214	27.1777
PA14_06330igr		561195	561255	serine/threonine protein kinase	Two-component regulatory systems	0.0916281	0.086233	0.100778	0.0840816	0.0859733	0.587988	0.590882	0.083011	0.0845556	0.419208	1.30713	0.107079	0.195284	0.326104	0.164422	0.524736	1.65612	0.782896
PA14_06340		561256	562014	molybdenum transport regulator	Transport of small molecules	11.82	18.5401	56.1333	9.50122	23.4707	52.6669	25.5768	27.4766	20.2088	19.1997	23.4412	48.5067	26.7538	19.2401	23.8412	19.2053	22.2656	30.5329
PA14_06340igr		562015	562081	molybdenum transport regulator	Transport of small molecules	0.0916281	0.086233	0.100778	0.0840816	0.601813	0.0839983	0.253235	0.083011	0.0845556	0.419208	0.261426	0.535394	1.36698	0.108701	0.164422	0.944524	0.552039	1.45395
PA14_06350		562082	562402	hypothetical protein	Fatty acid and phospholipid metabolism	3.39024	2.32829	5.13967	4.12	2.66517	3.77992	3.62971	2.40732	3.29767	5.61739	4.96709	1.17787	5.66322	4.67415	9.37205	7.24135	6.80848	11.5197
PA14_06350igr		562403	562443	hypothetical protein	Fatty acid and phospholipid metabolism	0.0916281	0.086233	0.100778	0.0840816	0.0859733	0.0839983	0.0844118	0.083011	0.0845556	0.0838417	0.087142	0.107079	0.195284	0.108701	0.164422	0.104947	0.184013	0.111842
PA14_06360		562444	563169	phosphoribosyl transferase	Nucleotide biosynthesis and metabolism	1.92419	0.948563	1.10856	1.59755	2.49323	2.26795	0.590882	1.41119	1.26833	2.43141	4.96709	3.10528	4.49152	1.63052	0.164422	2.62368	0.920065	1.45395
PA14_06360igr		563170	563307	phosphoribosyl transferase	Nucleotide biosynthesis and metabolism	0.274884	0.086233	0.50389	0.0840816	1.97739	0.251995	0.759706	0.249033	1.77567	0.419208	1.82998	0.749551	1.75755	0.760909	0.164422	0.314841	4.60032	2.34869
PA14_06390		563308	563601	hypothetical protein	Hypothetical, unclassified, unknown	5.2228	4.74281	8.96923	2.2702	6.79189	16.8837	13.9279	11.3725	10.9077	14.84	22.7441	30.9458	43.1577	34.6757	33.3777	41.8739	63.8525	57.5987
PA14_06390igr		563602	563654	hypothetical protein	Hypothetical, unclassified, unknown	0.824653	0.431165	0.100778	0.588571	0.945707	0.419992	0.253235	0.083011	0.253667	0.754575	0.261426	0.963709	0.195284	0.108701	0.164422	0.73463	0.184013	0.559211
PA14_06400		563655	564581	LysR family transcriptional regulator	Transcriptional regulators	4.48978	6.98487	9.17079	2.60653	8.85525	7.64385	7.51265	4.39958	5.83433	5.95276	8.62706	8.45922	3.71039	3.58714	1.15095	5.5622	7.54453	7.71711
PA14_06400igr		564582	564698	LysR family transcriptional regulator	Transcriptional regulators	0.0916281	0.086233	4.13189	0.588571	0.429867	0.755985	1.77265	0.747099	0.422778	0.0838417	0.609994	0.107079	0.195284	0.108701	0.164422	0.104947	0.184013	0.335527
PA14_06420		564699	565457	hypothetical protein	Antibiotic resistance and susceptibility	2.2907	5.08775	11.1863	0.756734	5.24437	10.4998	12.5774	10.3764	14.9663	10.1448	12.8099	16.1689	2.92925	6.41337	7.07015	4.72262	3.12822	2.34869
PA14_06420igr		565458	565533	hypothetical protein	Antibiotic resistance and susceptibility	0.0916281	1.12103	0.100778	0.588571	0.429867	1.93196	1.94147	2.73936	0.930111	0.251525	1.48141	2.0345	0.585851	0.108701	1.4798	0.314841	1.28809	0.559211
PA14_06430		565534	565782	hypothetical protein	Putative enzymes	1.19117	5.43268	4.73656	2.60653	1.97739	3.61193	9.70735	10.0443	8.54011	3.94056	9.14991	11.8857	1.36698	0.543506	0.164422	0.314841	2.02414	0.111842
PA14_06430igr		565783	565792	hypothetical protein	Putative enzymes	0.274884	0.086233	0.100778	0.0840816	0.0859733	0.0839983	0.759706	0.249033	0.422778	1.08994	0.958562	0.107079	0.195284	0.108701	0.164422	0.104947	0.184013	0.111842
PA14_06450		565793	567169	acetyl-CoA carboxylase biotin carboxylase subunit	Fatty acid and phospholipid metabolism	3.39024	5.60514	6.55056	6.64245	8.16747	7.30785	29.4597	22.828	19.8706	16.5168	24.3126	30.5174	2.53869	3.36974	1.4798	1.15442	1.65612	4.13816
PA14_06450igr		567170	567170	acetyl-CoA carboxylase biotin carboxylase subunit	Fatty acid and phospholipid metabolism	0.0916281	0.086233	0.100778	0.0840816	0.0859733	0.0839983	0.253235	0.083011	0.0845556	0.0838417	0.087142	0.107079	0.195284	0.108701	0.164422	0.104947	0.184013	0.111842
PA14_06460		567171	568049	hypothetical protein	Putative enzymes	8.15491	14.4009	14.8144	8.99673	7.30773	8.31583	55.2897	48.3954	33.9068	26.4101	37.0354	43.1527	4.88209	4.23935	4.43939	7.03146	3.12822	8.16448
PA14_06480		568050	569016	hydrolase	Putative enzymes	3.02373	5.43268	7.7599	4.96082	3.18101	2.93994	26.5897	23.3261	19.1941	13.3308	23.9641	36.728	4.10095	2.93493	1.80864	5.77209	4.96835	4.80922
PA14_06480igr		569017	569616	hydrolase	Putative enzymes	13.2861	13.0212	15.0159	15.8914	12.81	20.2436	20.8497	13.1987	17.8412	14.6723	22.9183	33.3015	9.56889	13.5877	7.07015	14.5876	13.801	13.9803
PA14_06500	bioB	569617	570675	biotin synthase	Biosynthesis of cofactors, prosthetic groups and carriers	30.6954	82.3525	102.088	54.7371	65.0818	81.5624	56.3026	41.7545	39.3183	39.6571	66.6636	58.5721	33.0029	24.4578	23.5123	41.664	40.2988	38.1382
PA14_06500igr	bioB	570676	570780	biotin synthase	Biosynthesis of cofactors, prosthetic groups and carriers	7.78839	11.9864	18.6439	8.49224	10.9186	11.0038	7.51265	6.0598	3.97411	5.28203	7.0585	6.31764	6.44436	2.71753	4.43939	6.19188	3.86427	6.82238
PA14_06510	bioF	570781	571986	8-amino-7-oxononanoate synthase	Biosynthesis of cofactors, prosthetic groups and carriers	75.41	101.324	112.569	65.1632	70.2402	118.858	59.5103	42.7507	38.3037	31.1053	57.2523	60.7136	27.9255	24.4578	25.8143	32.8484	32.9383	38.1382
PA14_06530		571987	572701	biotin biosynthesis protein bioH	Biosynthesis of cofactors, prosthetic groups and carriers	116.093	149.959	155.702	84.1657	72.3036	143.385	102.898	91.2291	80.2432	55.2517	60.2151	113.611	78.6993	72.5037	75.7985	90.7793	64.9566	96.9672
PA14_06540		572702	573518	biotin synthesis protein BioC	Biosynthesis of cofactors, prosthetic groups and carriers	25.9308	44.065	48.2726	27.1584	39.1179	37.7152	27.0962	20.6697	23.9292	25.5717	35.6411	44.0094	22.067	15.9791	11.3451	19.835	20.7935	21.8092
PA14_06540igr		573519	573521	biotin synthesis protein BioC	Biosynthesis of cofactors, prosthetic groups and carriers	0.0916281	0.086233	0.100778	0.0840816	0.0859733	0.0839983	0.0844118	0.083011	0.0845556	0.0838417	0.087142	0.107079	0.195284	0.108701	0.164422	0.104947	0.184013	0.111842
PA14_06570	bioD	573522	574208	dithiobiotin synthetase	Biosynthesis of cofactors, prosthetic groups and carriers	8.70467	14.5734	11.791	7.3151	11.2625	15.8757	7.68147	7.22196	10.5694	7.96496	12.8099	13.599	8.00663	8.5874	11.674	7.66114	6.80848	7.9408
PA14_06570igr	bioD	574209	574316	dithiobiotin synthetase	Biosynthesis of cofactors, prosthetic groups and carriers	3.02373	1.98336	8.76768	0.924898	3.18101	3.77992	2.44794	4.39958	4.14322	6.62349	3.92139	6.74596	17.7708	9.45701	19.5662	9.96998	4.96835	4.80922
PA14_06580		574317	574547	hypothetical protein	Hypothetical, unclassified, unknown	8.33816	6.8124	33.1559	4.79265	14.5295	34.0193	5.48676	5.56174	7.69456	17.5229	23.2669	37.3705	17.3802	17.0661	19.8951	36.8364	41.4029	39.0329
PA14_06580igr		574548	574887	hypothetical protein	Hypothetical, unclassified, unknown	13.1028	24.059	24.2875	7.14694	13.4978	25.1155	55.4585	66.4918	31.7083	16.0138	21.1755	29.875	21.6765	24.8926	59.3563	102.533	98.0789	117.546
PA14_06600		574888	576693	acyl-CoA dehydrogenase	Fatty acid and phospholipid metabolism	39.1252	54.9304	46.6602	47.3379	33.7875	55.6909	110.326	96.8738	102.566	51.3949	81.1292	106.115	196.651	193.814	183.988	258.905	316.686	320.428
PA14_06600igr		576694	576905	acyl-CoA dehydrogenase	Fatty acid and phospholipid metabolism	1.00791	0.258699	0.705445	0.420408	0.429867	0.0839983	1.435	3.07141	1.94478	0.754575	1.82998	6.74596	5.66322	2.06532	2.13749	1.15442	1.28809	2.79606
PA14_06620		576906	578702	acyl-CoA dehydrogenase	Fatty acid and phospholipid metabolism	2.10745	3.70802	5.54279	2.60653	3.8688	6.46787	4.98029	8.38411	6.849	7.79728	10.0213	9.95832	13.8651	12.2832	9.37205	9.55019	12.3289	16.4408
PA14_06620igr		578703	578976	acyl-CoA dehydrogenase	Fatty acid and phospholipid metabolism	1.37442	3.88048	3.52723	2.60653	1.97739	4.7879	4.81147	2.57334	1.94478	1.92836	0.784278	3.31944	4.10095	1.41312	2.13749	3.46325	4.60032	2.34869
PA14_06640		578977	580755	acyl-CoA dehydrogenase	Fatty acid and phospholipid metabolism	15.1186	33.7171	35.7762	23.4588	22.9549	30.6594	39.7579	35.2797	26.8041	16.3491	23.6155	37.7988	54.4841	43.8066	44.8872	36.8364	39.1948	40.8224
PA14_06640igr		580756	581087	acyl-CoA dehydrogenase	Fatty acid and phospholipid metabolism	0.0916281	0.776097	0.705445	0.0840816	0.429867	3.44393	1.26618	0.913121	0.930111	1.25763	2.7014	2.46281	1.36698	0.760909	2.46633	2.41378	1.65612	3.69079
PA14_06650	nirN	581088	582569	c-type cytochrome	Energy metabolism	1.37442	4.05295	4.93812	3.78367	3.69685	1.42797	5.82441	5.56174	13.4443	9.30643	9.14991	30.5174	29.4878	14.2399	23.8412	39.1453	24.4737	36.125
PA14_06660	nirE	582570	583399	uroporphyrin-III c-methyltransferase	Energy metabolism	0.0916281	0.086233	0.302334	0.252245	1.2896	0.587988	0.928529	1.74323	1.60656	1.59299	2.17855	5.46102	2.92925	2.28273	1.15095	4.30283	5.7044	7.71711
PA14_06660igr	nirE	583400	583409	uroporphyrin-III c-methyltransferase	Energy metabolism	0.0916281	0.086233	0.100778	0.0840816	0.0859733	0.0839983	0.0844118	0.083011	0.0845556	0.0838417	0.087142	0.107079	0.585851	0.108701	0.164422	0.104947	0.184013	0.111842
PA14_06670	nirJ	583410	584573	heme d1 biosynthesis protein NirJ	Energy metabolism	0.458141	0.086233	0.705445	0.756734	0.945707	1.76396	6.33088	2.40732	8.70922	4.94666	11.5899	13.1707	14.6463	13.3703	18.9085	20.0449	17.4812	25.6119
PA14_06680	nirH	584574	585082	hypothetical protein	Energy metabolism	1.92419	0.258699	2.11634	0.420408	2.66517	0.755985	4.13618	4.23356	9.21656	6.62349	9.84705	13.1707	10.35	5.76117	9.04321	17.5262	15.6411	11.9671
PA14_06690	nirG	585083	585500	transcriptional regulator	Transcriptional regulators	0.641397	1.81089	0.50389	0.756734	0.0859733	1.09198	4.13618	3.40345	3.12856	6.95886	10.1956	10.1725	4.10095	8.8048	7.72783	15.4272	8.28058	10.8487
PA14_06700	nirL	585501	586017	heme d1 biosynthesis protein NirL	Energy metabolism	1.19117	3.19062	1.91478	0.252245	0.601813	0.419992	9.36971	8.05207	7.01811	8.80338	17.167	12.7424	12.6934	8.8048	12.6605	20.4647	18.9533	20.2434
PA14_06710		586018	586466	transcriptional regulator	Energy metabolism	0.0916281	0.086233	0.50389	0.252245	0.0859733	0.419992	2.78559	2.2413	3.29767	4.44361	10.8928	10.6008	5.27266	5.97857	8.71437	5.98199	6.80848	12.6382
PA14_06710igr		586467	586474	transcriptional regulator	Energy metabolism	0.0916281	0.258699	0.100778	0.0840816	0.0859733	0.0839983	0.0844118	0.083011	0.0845556	0.0838417	0.087142	0.107079	1.75755	0.108701	0.493266	0.104947	1.28809	0.111842
PA14_06720	nirF	586475	587653	heme d1 biosynthesis protein NirF	Energy metabolism	1.74093	2.84569	3.93034	3.27918	3.35296	2.09996	16.7979	13.6968	25.4512	49.2151	81.3035	77.4179	47.4539	38.8063	45.5449	67.9008	64.5886	80.1909
PA14_06730	nirC	587654	588009	c-type cytochrome	Energy metabolism	0.274884	0.086233	0.100778	0.0840816	0.25792	0.0839983	5.99323	1.90925	6.51078	9.80948	9.14991	12.9565	4.49152	4.89156	8.38552	13.1184	8.28058	6.59869
PA14_06740	nirM	588010	588320	cytochrome c-551	Energy metabolism	1.55768	1.63843	2.51945	0.588571	0.77376	1.93196	18.3174	17.8474	28.8335	32.1114	37.5582	44.866	48.235	32.7191	43.5718	77.346	66.0607	53.7961
PA14_06740igr	nirM	588321	588370	cytochrome c-551	Energy metabolism	0.0916281	0.086233	0.705445	0.0840816	0.0859733	0.587988	0.759706	0.747099	1.43744	1.08994	2.87569	3.74776	0.976418	3.36974	3.12402	2.41378	4.2323	3.24342
PA14_06750	nirS	588371	590077	nitrite reductase	Energy metabolism	4.85629	3.88048	6.34901	1.09306	3.35296	6.97186	128.559	106.669	105.272	111.258	136.726	179.143	123.224	87.5045	149.131	211.468	174.996	208.138
PA14_06750igr	nirS	590078	590292	nitrite reductase	Energy metabolism	1.19117	2.67322	0.100778	0.0840816	0.25792	0.755985	1.60382	1.24516	1.43744	0.586892	2.35283	0.321236	4.49152	1.84792	2.13749	2.83357	2.02414	2.125
PA14_06770	nirQ	590293	591075	regulatory protein NirQ	Energy metabolism	2.47396	5.26021	3.52723	1.93388	2.14933	7.30785	10.2138	9.0482	7.52545	4.94666	10.3699	7.38843	24.0199	13.1529	13.3182	21.7241	12.6969	17.3355
PA14_06770igr	nirQ	591076	591109	regulatory protein NirQ	Energy metabolism	0.0916281	0.086233	0.100778	0.0840816	0.0859733	0.0839983	0.0844118	0.083011	0.422778	0.0838417	0.087142	0.107079	0.585851	0.108701	0.164422	0.104947	0.184013	0.335527
PA14_06790		591110	591637	cytochrome c oxidase subunit	Energy metabolism	0.458141	1.98336	1.10856	0.756734	2.66517	3.10794	5.14912	1.57721	4.81967	1.25763	6.0128	3.5336	11.1312	10.3266	18.5797	11.6491	11.5928	11.2961
PA14_06790igr		591638	591644	cytochrome c oxidase subunit	Energy metabolism	0.0916281	0.258699	0.100778	0.0840816	0.0859733	0.419992	0.0844118	0.083011	0.0845556	0.419208	0.43571	0.321236	0.195284	0.108701	0.164422	0.524736	0.920065	0.335527
PA14_06800		591645	591902	hypothetical protein	Hypothetical, unclassified, unknown	0.0916281	0.431165	0.50389	0.0840816	0.25792	0.755985	0.0844118	0.249033	0.591889	0.586892	0.261426	0.749551	0.976418	1.63052	2.13749	1.57421	3.49625	1.23026
PA14_06800igr		591903	591991	hypothetical protein	Hypothetical, unclassified, unknown	0.0916281	0.086233	0.100778	0.0840816	0.429867	0.419992	0.0844118	0.083011	0.591889	0.0838417	0.087142	0.749551	0.195284	0.108701	0.164422	0.314841	0.552039	0.111842
PA14_06810	norC	591992	592432	nitric-oxide reductase subunit C	Energy metabolism	0.0916281	0.086233	1.31011	0.0840816	0.25792	1.25997	1.94147	1.74323	0.591889	1.42531	1.30713	0.107079	1.36698	1.63052	0.82211	0.73463	0.184013	0.111842
PA14_06830	norB	592433	593829	nitric-oxide reductase subunit B	Energy metabolism	1.00791	4.05295	4.93812	3.61551	3.18101	5.45989	6.33088	4.23356	3.12856	2.93446	7.75564	7.60259	7.22549	7.93519	8.38552	7.45124	13.801	14.6513
PA14_06830igr	norB	593830	593830	nitric-oxide reductase subunit B	Energy metabolism	0.0916281	0.086233	0.100778	0.0840816	0.0859733	0.0839983	0.0844118	0.083011	0.0845556	0.0838417	0.087142	0.107079	0.195284	0.108701	0.164422	0.104947	0.184013	0.111842
PA14_06840		593831	595669	dinitrification protein NorD	Energy metabolism	1.37442	3.19062	1.10856	1.76571	1.80544	0.755985	5.82441	5.06367	4.14322	8.63569	4.96709	8.67338	9.17833	7.71779	6.08361	11.2293	6.44045	8.83554
PA14_06840igr		595670	595675	dinitrification protein NorD	Energy metabolism	0.0916281	0.086233	0.100778	0.0840816	0.0859733	0.0839983	0.590882	0.249033	0.0845556	0.0838417	0.087142	1.17787	1.36698	0.108701	1.15095	0.104947	0.920065	0.111842
PA14_06860		595676	595870	hypothetical protein	Hypothetical, unclassified, unknown	0.458141	0.603631	0.907001	0.0840816	0.25792	1.42797	3.79853	1.74323	2.62122	3.43751	2.17855	5.46102	6.83492	2.71753	6.7413	4.93251	3.12822	3.69079
PA14_06860igr		595871	595953	hypothetical protein	Hypothetical, unclassified, unknown	0.0916281	0.603631	0.705445	3.61551	0.601813	1.59597	17.8109	13.6968	14.1208	9.64179	9.84705	18.5246	13.4746	10.9788	9.37205	14.5876	10.4887	13.5329
PA14_06870	dnr	595954	596637	transcriptional regulator Dnr	Transcriptional regulators	7.23862	6.12254	5.54279	4.79265	4.04075	8.31583	83.9897	58.8548	58.7661	17.6906	25.0098	43.581	61.1238	49.0243	76.1274	34.3177	28.89	43.0593
PA14_06870igr	dnr	596638	596839	transcriptional regulator Dnr	Transcriptional regulators	0.824653	0.086233	1.51167	0.0840816	1.2896	2.43595	0.422059	0.747099	0.422778	2.09604	1.48141	1.82034	2.14812	1.84792	1.4798	1.36431	1.28809	3.01974
PA14_06875		596840	596963	rsmYregulatoryRNA	Non-coding RNA gene	1.92419	3.53555	3.32567	1.26122	4.04075	2.26795	1.77265	2.07527	2.79033	2.26373	2.35283	3.5336	5.27266	2.50013	3.78171	5.5622	4.96835	6.37501
PA14_06875igr		596964	596989	rsmYregulatoryRNA	Non-coding RNA gene	0.641397	0.948563	1.71322	0.0840816	0.601813	0.587988	0.0844118	0.083011	0.0845556	0.0838417	0.43571	0.107079	0.195284	0.108701	0.164422	0.104947	0.184013	0.782896
PA14_06880		596990	597868	LysR family transcriptional regulator	Transcriptional regulators	4.30652	8.19213	14.2097	6.47428	10.7467	14.0277	5.65559	3.23743	3.97411	4.27593	8.45278	8.45922	4.49152	6.19597	4.76824	12.2788	11.9608	8.61185
PA14_06880igr		597869	597969	LysR family transcriptional regulator	Transcriptional regulators	1.19117	0.258699	1.31011	1.09306	1.80544	0.923981	1.26618	0.747099	4.48145	0.754575	1.13285	1.60618	0.195284	0.978311	0.493266	0.73463	0.184013	0.782896
PA14_06890		597970	598671	hypothetical protein	Biosynthesis of cofactors, prosthetic groups and carriers	3.39024	1.81089	8.56612	1.26122	7.13579	11.1718	7.51265	8.21809	5.15789	5.44971	6.36137	8.88753	0.585851	1.84792	2.13749	4.09294	3.12822	2.79606
PA14_06900		598672	598904	hypothetical protein	Hypothetical, unclassified, unknown	0.458141	0.603631	2.11634	2.2702	1.46155	4.28391	1.435	0.747099	2.11389	2.59909	8.10421	8.67338	3.31982	1.63052	2.13749	1.994	3.12822	1.23026
PA14_06920		598905	600078	class III pyridoxal phosphate-dependent aminotransferase	Transport of small molecules	3.5735	5.95007	5.9459	1.09306	2.83712	5.1239	2.11029	1.74323	4.48145	2.26373	7.40707	2.24865	1.36698	0.543506	0.493266	3.25336	7.91256	2.34869
PA14_06930		600079	600794	glutamine amidotransferase	Transport of small molecules	0.0916281	1.29349	0.705445	0.252245	0.945707	5.62789	0.759706	0.581077	0.761	1.08994	1.30713	1.60618	0.585851	1.63052	1.15095	0.944524	1.65612	1.23026
PA14_06930igr		600795	600868	glutamine amidotransferase	Transport of small molecules	0.0916281	0.603631	0.100778	1.26122	0.0859733	2.77194	0.0844118	0.083011	0.0845556	0.251525	1.82998	1.60618	0.195284	0.108701	0.164422	0.524736	3.12822	0.559211
PA14_06940		600869	601375	hypothetical protein	Hypothetical, unclassified, unknown	3.02373	3.53555	4.53501	3.27918	3.52491	2.43595	3.29206	2.57334	0.591889	3.60519	2.17855	1.82034	2.14812	0.760909	1.15095	3.67315	5.7044	2.125
PA14_06940igr		601376	601417	hypothetical protein	Hypothetical, unclassified, unknown	0.458141	0.776097	0.50389	0.588571	0.0859733	0.0839983	0.590882	0.083011	0.761	0.586892	0.261426	0.107079	0.585851	0.326104	0.164422	0.104947	1.28809	0.111842
PA14_06950		601418	602908	LuxR family transcriptional regulator	Transcriptional regulators	6.5056	10.6067	11.5895	7.81959	10.5747	15.2037	18.3174	10.7084	11.7532	12.8278	21.3498	24.7352	13.084	16.4139	16.2778	26.1318	27.4179	28.2961
PA14_06950igr		602909	603246	LuxR family transcriptional regulator	Transcriptional regulators	0.0916281	0.776097	2.92256	0.252245	1.46155	0.923981	1.77265	0.083011	0.253667	2.26373	2.87569	0.535394	2.14812	1.19571	0.493266	5.14241	2.76019	4.13816
PA14_06960		603247	604536	hypothetical protein	Energy metabolism	3.5735	4.05295	11.3879	6.97877	10.2308	12.0118	10.7203	7.22196	8.03278	14.5046	22.3955	27.9475	47.0633	35.1105	46.8603	76.2966	84.83	79.5198
PA14_06960igr		604537	604553	hypothetical protein	Energy metabolism	1.00791	0.086233	0.100778	0.0840816	0.25792	0.419992	0.0844118	0.083011	0.422778	0.251525	0.261426	0.107079	0.195284	0.108701	0.164422	0.104947	0.184013	1.23026
PA14_06970		604554	605108	Cro/CI family transcriptional regulator	Transcriptional regulators	1.00791	3.01815	4.33345	2.77469	3.18101	4.45191	4.305	2.40732	4.65056	3.43751	3.57282	5.0327	6.83492	7.06558	6.08361	7.24135	6.44045	7.26974
PA14_06970igr		605109	605218	Cro/CI family transcriptional regulator	Transcriptional regulators	3.75675	2.84569	3.12412	3.61551	5.41632	2.43595	1.94147	3.40345	2.283	2.93446	6.36137	5.24686	3.71039	2.50013	2.46633	1.36431	5.33638	3.24342
PA14_06980		605219	606244	hypothetical protein	Putative enzymes	14.7521	12.8487	12.1941	13.7053	10.9186	20.7476	26.0832	19.6736	17.503	16.3491	33.3754	33.944	39.6426	37.5019	39.6257	38.9354	38.0907	42.1645
PA14_06980igr		606245	606247	hypothetical protein	Putative enzymes	0.0916281	0.086233	0.100778	0.0840816	0.0859733	0.0839983	0.0844118	0.249033	0.0845556	0.0838417	0.087142	0.107079	0.195284	0.108701	0.164422	0.104947	0.184013	0.111842
PA14_06990		606248	606856	hypothetical protein	Protein secretion/export apparatus	21.7159	33.7171	44.0399	29.1763	23.2988	44.2671	56.6403	40.4263	45.4063	35.6327	72.415	62.4269	102.914	79.678	92.8984	81.7538	106.912	107.48
PA14_06990igr		606857	606943	hypothetical protein	Protein secretion/export apparatus	0.0916281	0.086233	1.10856	0.756734	0.429867	0.587988	0.590882	0.747099	0.930111	1.59299	0.609994	0.107079	0.195284	0.326104	0.164422	0.944524	2.39217	1.00658
PA14_07000	dsbB1	606944	607453	DsbB1	Translation, post-translational modification, degradation	33.6275	44.9274	57.7457	18.582	30.8644	81.2264	37.3944	34.4496	27.1423	24.0626	57.7752	80.202	47.4539	32.0669	36.995	42.0838	39.9308	51.7829
PA14_07000igr	dsbB1	607454	607681	DsbB1	Translation, post-translational modification, degradation	4.85629	6.8124	10.3801	2.2702	3.00907	7.47585	4.47382	4.73163	0.761	0.922258	2.87569	4.17607	1.36698	1.84792	0.164422	1.994	2.76019	4.36185
PA14_07010		607682	608512	hypothetical protein	Membrane proteins	3.20699	4.57035	7.7599	4.79265	7.13579	9.15582	4.98029	3.56947	3.97411	6.45581	10.7185	9.31585	4.88209	6.63078	4.43939	7.03146	5.7044	4.80922
PA14_07010igr		608513	608581	hypothetical protein	Membrane proteins	0.0916281	0.086233	0.50389	0.0840816	0.601813	0.0839983	0.928529	0.747099	0.591889	1.08994	0.43571	1.17787	1.36698	2.28273	2.13749	2.83357	2.76019	1.23026
PA14_07020		608582	608968	hypothetical protein	Membrane proteins	4.85629	5.77761	10.7832	5.63347	5.07243	11.5078	15.2785	17.0173	16.6574	13.6662	26.9269	39.0837	101.352	84.8957	88.6235	76.9262	92.5585	103.678
PA14_07020igr		608969	609081	hypothetical protein	Membrane proteins	37.2927	41.1331	32.1482	24.1314	18.4843	34.0193	74.3668	65.9937	60.6263	21.5473	28.4954	45.2943	115.022	81.6346	133.675	68.1107	58.3321	52.9014
PA14_07030		609082	609540	cytochrome c'	Energy metabolism	9.07119	16.1256	11.5895	13.2008	16.7648	23.0995	21.1874	9.54626	21.3926	15.8461	25.0098	24.521	31.4407	22.7186	23.1835	22.7735	23.0016	24.4934
PA14_07030igr		609541	609731	cytochrome c'	Energy metabolism	0.0916281	0.948563	1.10856	1.42939	1.46155	1.76396	1.26618	1.24516	1.60656	1.42531	0.958562	3.10528	0.976418	0.326104	1.4798	2.20389	1.65612	2.57237
PA14_07040		609732	610151	hypothetical protein	Protein secretion/export apparatus	16.5847	24.9213	17.233	16.0596	6.96384	22.2596	28.6156	23.4921	21.7308	14.84	23.6155	37.1563	38.8614	26.4144	36.0084	22.1438	31.4662	26.2829
PA14_07040igr		610152	610400	hypothetical protein	Protein secretion/export apparatus	12.5531	19.9198	28.9233	14.7143	7.47968	16.8837	41.9526	38.9322	22.9146	8.97106	9.14991	19.1671	13.4746	14.6747	34.3642	13.5382	14.169	14.6513
PA14_07050		610401	611369	hypothetical protein	Biosynthesis of cofactors, prosthetic groups and carriers	1.74093	1.29349	5.54279	2.43837	3.8688	5.1239	3.79853	1.90925	2.45211	6.79118	11.5899	15.0981	15.818	15.1095	11.3451	30.1198	39.5628	30.7566
PA14_07050igr		611370	611372	hypothetical protein	Biosynthesis of cofactors, prosthetic groups and carriers	0.0916281	0.086233	0.100778	0.0840816	0.0859733	0.0839983	0.0844118	0.083011	0.0845556	0.0838417	0.087142	0.107079	0.976418	0.978311	0.164422	0.104947	0.184013	0.335527
PA14_07060		611373	612116	hypothetical protein	Hypothetical, unclassified, unknown	2.65722	7.50227	8.96923	4.45633	9.0272	7.30785	8.52559	4.89765	5.66522	11.9894	10.8928	22.3795	15.818	10.1092	10.0297	12.9085	9.75269	13.9803
PA14_07060igr		612117	612320	hypothetical protein	Hypothetical, unclassified, unknown	0.0916281	1.29349	2.51945	1.76571	0.0859733	1.25997	6.83735	9.38024	7.35634	2.26373	3.74711	1.39202	1.36698	4.89156	5.42593	2.41378	2.39217	1.00658
PA14_07070		612321	613625	hypothetical protein	Energy metabolism	29.2294	38.7186	41.2182	25.9812	28.973	53.0029	45.4979	49.3915	70.4348	33.6205	50.9781	72.9206	65.42	35.3279	43.9007	54.2577	39.5628	51.1119
PA14_07070igr		613626	613681	hypothetical protein	Energy metabolism	0.0916281	0.086233	0.100778	0.756734	0.77376	0.0839983	1.435	0.249033	0.0845556	0.754575	0.43571	0.107079	0.976418	1.19571	0.493266	1.15442	1.65612	0.111842
PA14_07090	metK	613682	614872	S-adenosylmethionine synthetase	Antibiotic resistance and susceptibility	374.667	627.345	521.526	389.382	340.196	415.54	439.363	385.752	312.602	167.935	206.091	289.862	664.55	467.089	627.599	555.275	570.624	589.744
PA14_07090igr	metK	614873	614887	S-adenosylmethionine synthetase	Antibiotic resistance and susceptibility	0.824653	2.32829	2.31789	2.94286	3.35296	1.93196	3.29206	2.07527	1.09922	0.419208	1.30713	1.60618	4.10095	2.93493	1.80864	1.994	1.28809	0.782896
PA14_07110		614888	615889	ArsR family transcriptional regulator	Transcriptional regulators	182.615	271.203	316.342	229.627	194.902	262.327	102.729	79.4415	102.904	132.051	155.548	230.969	176.341	141.638	199.773	386.1	322.575	287.323
PA14_07110igr		615890	616134	ArsR family transcriptional regulator	Transcriptional regulators	8.15491	23.8865	17.4346	8.66041	5.24437	15.2037	16.2915	14.0289	8.371	5.11434	4.09567	3.96191	8.39719	5.54376	6.41246	10.8096	7.17651	11.7434
PA14_07130	tktA	616135	618132	transketolase	Carbon compound catabolism	229.712	388.652	385.072	271.331	239.264	316.59	320.849	250.112	232.443	146.304	203.651	286.436	280.622	235.556	294.151	249.879	257.434	323.112
PA14_07140		618133	619196	hypothetical protein	Hypothetical, unclassified, unknown	37.1094	83.0423	76.2889	56.5869	60.0954	71.9866	50.3938	42.7507	35.5979	38.9864	39.1268	47.0076	42.3765	26.8492	36.3373	33.4781	38.4587	37.2435
PA14_07150		619197	619974	hypothetical protein	Carbon compound catabolism	28.1298	34.062	40.0088	18.4139	27.2535	32.1714	15.6162	9.87831	7.69456	15.8461	19.7812	32.0165	24.0199	12.0658	19.8951	17.1064	13.801	19.5724
PA14_07150igr		619975	620188	hypothetical protein	Carbon compound catabolism	8.70467	9.74433	16.4268	6.81061	9.37109	5.62789	6.33088	5.06367	5.49611	2.43141	3.57282	9.95832	6.05379	2.06532	2.79517	4.30283	0.552039	9.95396
PA14_07170	epd	620189	621250	D-erythrose 4-phosphate dehydrogenase	Biosynthesis of cofactors, prosthetic groups and carriers	91.7198	162.894	128.693	97.7869	103.426	112.81	132.611	120.117	87.8532	57.7669	78.1664	98.8337	95.4937	73.5907	84.0196	75.8768	85.198	93.1646
PA14_07170igr	epd	621251	621255	D-erythrose 4-phosphate dehydrogenase	Biosynthesis of cofactors, prosthetic groups and carriers	0.824653	0.086233	0.100778	0.588571	0.429867	1.42797	0.253235	0.083011	0.253667	0.419208	0.087142	0.749551	1.36698	0.108701	1.4798	0.104947	0.184013	0.111842
PA14_07190	pgk	621256	622419	phosphoglycerate kinase	Energy metabolism	67.3467	138.921	111.158	84.6702	78.8376	97.522	140.714	127.588	90.0517	49.3827	68.755	89.4107	118.537	77.7214	104.408	93.7178	84.83	95.8488
PA14_07190igr	pgk	622420	622491	phosphoglycerate kinase	Energy metabolism	2.2907	4.91528	5.34123	6.13796	3.00907	8.81982	6.66853	6.22582	5.83433	4.10824	7.58136	9.53001	20.8953	14.8921	14.9624	15.4272	10.8568	17.7829
PA14_07200		622492	622692	hypothetical protein	Hypothetical, unclassified, unknown	5.58932	15.0908	9.37235	8.99673	7.30773	11.3398	9.36971	8.88217	11.415	8.46801	9.84705	11.2433	13.8651	13.3703	12.6605	13.3283	18.9533	23.8224
PA14_07200igr		622693	622851	hypothetical protein	Hypothetical, unclassified, unknown	55.6183	114.259	107.328	53.2237	61.9868	94.1621	44.485	25.3183	31.7083	52.2334	61.6094	93.0514	35.3463	23.5882	38.6392	77.346	51.3396	57.3751
PA14_07210		622852	623193	hypothetical protein	Hypothetical, unclassified, unknown	90.437	203.251	243.782	163.539	185.273	173.793	130.247	78.9434	86.3312	129.535	178.554	210.624	83.7766	68.1557	88.6235	244.002	173.524	185.546
PA14_07210igr		623194	623312	hypothetical protein	Hypothetical, unclassified, unknown	144.498	266.029	186.943	158.326	121.824	169.425	227.49	160.128	136.557	102.538	120.866	168.435	111.897	86.4175	106.052	148.92	133.409	126.941
PA14_07230	fda	623313	624377	fructose-1,6-bisphosphate aldolase	Carbon compound catabolism	123.24	165.309	148.446	103.841	85.7154	152.121	154.22	119.287	148.902	83.7578	142.651	151.516	181.028	158.813	192.538	144.722	171.684	153.336
PA14_07230igr	fda	624378	624442	fructose-1,6-bisphosphate aldolase	Carbon compound catabolism	6.68885	3.70802	6.34901	3.61551	5.07243	4.45191	5.65559	2.90538	2.95945	0.586892	3.92139	2.89113	2.53869	1.84792	1.80864	1.36431	5.33638	2.57237
PA14_07240		624443	624925	hypothetical protein	Hypothetical, unclassified, unknown	14.0191	33.8896	32.1482	25.3086	26.2219	25.9555	21.3562	12.7007	15.1354	12.9955	18.2127	14.6698	12.6934	16.1965	10.3586	11.859	17.8493	13.7566
PA14_07240igr		624926	624926	hypothetical protein	Hypothetical, unclassified, unknown	0.0916281	0.086233	0.100778	0.0840816	0.0859733	0.0839983	0.0844118	0.083011	0.0845556	0.0838417	0.087142	0.107079	0.195284	0.108701	0.164422	0.104947	0.184013	0.111842
PA14_07250		624927	625583	hypothetical protein	Putative enzymes	9.80421	14.4009	18.2408	13.2008	9.19915	10.4998	7.175	5.89378	4.65056	8.63569	9.67276	20.2379	8.39719	15.5443	6.08361	12.6986	15.6411	8.38817
PA14_07260		625584	626349	hypothetical protein	Hypothetical, unclassified, unknown	3.5735	5.08775	5.54279	2.2702	3.18101	3.61193	4.81147	2.90538	4.65056	3.10214	4.61853	6.96012	12.3029	14.8921	10.3586	14.5876	12.6969	12.1908
PA14_07280		626350	627524	hypothetical protein	Membrane proteins	15.6684	19.4024	13.605	13.7053	12.81	18.7316	12.7462	11.0405	14.9663	12.3247	18.0384	21.3087	20.5048	17.2835	23.8412	15.6371	21.5295	21.1382
PA14_07280igr		627525	627636	hypothetical protein	Membrane proteins	10.1707	7.15734	8.56612	2.10204	3.00907	9.15582	5.31794	7.72002	3.12856	0.754575	3.22425	9.95832	2.53869	1.63052	1.80864	1.994	1.65612	3.91448
PA14_07290		627637	628125	hypothetical protein	Putative enzymes	15.8517	28.3706	43.8384	25.1404	21.7513	41.0752	29.7974	26.6465	28.6643	27.9193	35.1182	47.4359	16.2085	10.9788	11.674	27.1813	15.2731	27.4013
PA14_07290igr		628126	628150	hypothetical protein	Putative enzymes	0.824653	1.29349	2.721	1.59755	3.8688	3.44393	0.0844118	1.24516	1.43744	2.76678	4.44424	5.88933	0.195284	0.326104	0.493266	5.14241	1.65612	1.45395
PA14_07300		628151	629305	hypothetical protein	Hypothetical, unclassified, unknown	14.5689	30.6127	38.1948	18.582	30.6925	41.7472	23.2132	15.191	15.981	35.2973	61.958	79.7737	16.5991	14.4573	15.2912	19.4152	21.5295	24.0461
PA14_07300igr		629306	629306	hypothetical protein	Hypothetical, unclassified, unknown	0.0916281	0.086233	0.100778	0.252245	0.0859733	0.0839983	0.0844118	0.083011	0.0845556	0.0838417	0.087142	0.107079	0.195284	0.108701	0.164422	0.314841	0.184013	0.111842
PA14_07310		629307	629981	hydrolase	Putative enzymes	4.48978	6.63994	13.605	9.50122	7.47968	8.81982	7.51265	3.73549	8.03278	15.0077	10.1956	17.4538	11.1312	5.97857	14.9624	10.8096	3.86427	5.48027
PA14_07310igr		629982	630109	hydrolase	Putative enzymes	0.0916281	0.948563	3.93034	1.42939	0.0859733	2.26795	0.422059	0.083011	0.0845556	1.08994	3.04997	2.0345	0.195284	0.760909	2.13749	0.944524	3.12822	1.23026
PA14_07330		630110	630463	hypothetical protein	Hypothetical, unclassified, unknown	98.6835	109.775	211.533	65.8359	115.978	225.367	64.0685	43.0827	55.8912	92.8127	137.946	209.767	37.6897	44.6762	56.0679	138.005	126.049	173.244
PA14_07330igr		630464	630640	hypothetical protein	Hypothetical, unclassified, unknown	1.55768	5.26021	3.12412	2.43837	0.77376	4.28391	1.77265	1.57721	1.94478	1.92836	5.66423	5.46102	0.585851	0.108701	0.164422	1.15442	0.552039	0.111842
PA14_07340		630641	631552	transcriptional regulator	Transcriptional regulators	4.67304	11.8139	11.3879	5.4653	5.24437	14.6997	7.68147	7.72002	4.31233	7.62959	8.97563	10.3866	2.53869	3.80454	6.08361	3.88304	4.60032	5.92764
PA14_07340igr		631553	631669	transcriptional regulator	Transcriptional regulators	6.87211	13.1936	16.2252	2.43837	13.8417	14.5317	9.20088	10.3764	1.60656	4.10824	7.23279	6.10349	3.71039	1.19571	0.82211	1.15442	1.65612	3.24342
PA14_07355		631670	632008	hypothetical protein	Hypothetical, unclassified, unknown	1.92419	3.36309	5.9459	2.77469	6.10411	5.45989	3.12324	5.89378	7.69456	5.11434	9.67276	9.10169	17.7708	20.3271	36.0084	15.847	17.8493	15.5461
PA14_07360		632009	632513	hypothetical protein	Hypothetical, unclassified, unknown	2.65722	4.22542	8.96923	7.3151	5.93216	11.1718	8.86323	5.06367	4.31233	9.13874	11.067	7.17427	10.35	5.97857	7.07015	9.34029	11.9608	10.8487
PA14_07360igr		632514	632700	hypothetical protein	Hypothetical, unclassified, unknown	1.19117	6.46747	7.35679	3.95184	5.76021	10.8358	9.87618	14.1949	12.0914	6.45581	18.7355	15.5264	25.1916	27.0666	37.3238	20.2548	24.1057	25.8356
PA14_07370		632701	632859	hypothetical protein	Hypothetical, unclassified, unknown	3.94001	9.39939	11.3879	5.4653	7.99552	12.5157	36.5503	37.936	23.2528	22.218	33.8982	34.3723	77.5276	92.07	71.5236	56.3566	50.6036	57.3751
PA14_07370igr		632860	632868	hypothetical protein	Hypothetical, unclassified, unknown	0.0916281	0.603631	0.302334	0.0840816	0.0859733	0.0839983	0.0844118	0.581077	0.0845556	0.0838417	0.087142	0.107079	0.195284	0.108701	0.164422	0.104947	0.184013	0.111842
PA14_07380		632869	633327	hypothetical protein	Hypothetical, unclassified, unknown	7.78839	16.643	15.8221	10.5102	7.65163	15.3717	19.8368	16.6852	18.5177	11.3186	17.8641	28.59	21.2859	27.0666	31.0758	27.3912	23.3696	24.2698
PA14_07380igr		633328	633342	hypothetical protein	Hypothetical, unclassified, unknown	0.274884	0.776097	0.100778	1.59755	0.601813	0.755985	0.422059	0.249033	0.591889	0.419208	0.784278	0.107079	0.195284	0.760909	1.80864	0.524736	0.920065	1.23026
PA14_07400		633343	633813	hypothetical protein	Hypothetical, unclassified, unknown	5.2228	3.19062	6.34901	3.11102	5.24437	4.45191	6.83735	5.89378	3.97411	2.59909	6.36137	10.1725	8.39719	7.06558	3.78171	9.34029	12.3289	8.38817
PA14_07400igr		633814	633826	hypothetical protein	Hypothetical, unclassified, unknown	0.274884	0.431165	0.100778	0.0840816	0.0859733	0.0839983	0.0844118	0.249033	0.0845556	0.0838417	0.087142	0.535394	0.195284	0.108701	0.164422	0.524736	0.552039	0.111842
PA14_07410		633827	634174	hypothetical protein	Hypothetical, unclassified, unknown	4.85629	9.05446	13.8066	8.15592	6.27605	13.5237	11.9021	4.23356	8.54011	7.12654	7.92992	15.5264	9.95946	6.41337	10.6874	10.3898	10.1207	11.0724
PA14_07420		634175	634778	hypothetical protein	Hypothetical, unclassified, unknown	6.87211	5.60514	14.0081	7.65143	10.2308	10.4998	13.9279	5.39571	10.7386	11.4863	11.5899	18.3105	16.5991	6.19597	10.6874	16.0569	17.8493	15.5461
PA14_07420igr		634779	634968	hypothetical protein	Hypothetical, unclassified, unknown	0.0916281	0.603631	0.302334	0.252245	0.77376	0.419992	2.78559	0.913121	1.09922	1.25763	2.87569	3.74776	2.92925	4.23935	3.78171	3.88304	2.76019	4.13816
PA14_07430		634969	637740	hypothetical protein	Hypothetical, unclassified, unknown	34.7271	64.416	53.11	37.2482	33.9595	60.0588	263.618	257.085	281.147	103.377	155.723	231.183	730.556	661.882	887.057	513.926	510.268	567.599
PA14_07430igr		637741	638308	hypothetical protein	Hypothetical, unclassified, unknown	4.67304	5.95007	11.1863	1.59755	11.4345	12.0118	3.12324	3.90152	4.65056	4.44361	6.70993	5.0327	6.83492	6.41337	6.08361	5.5622	8.28058	6.15132
PA14_07440		638309	638644	hypothetical protein	Hypothetical, unclassified, unknown	1.74093	3.88048	2.721	1.26122	4.55659	4.61991	2.11029	1.24516	1.09922	2.43141	1.6557	3.96191	2.14812	0.760909	1.80864	3.67315	2.39217	3.01974
PA14_07440igr		638645	638736	hypothetical protein	Hypothetical, unclassified, unknown	0.274884	0.258699	0.100778	0.0840816	0.77376	0.587988	0.0844118	0.581077	0.253667	0.586892	0.43571	2.46281	0.585851	0.108701	0.164422	0.314841	1.65612	0.111842
PA14_07450		638737	639858	hypothetical protein	Hypothetical, unclassified, unknown	13.4693	23.1967	38.5979	24.1314	31.0364	36.5393	11.5644	13.3648	12.937	18.8644	30.5868	39.2979	17.3802	11.4136	12.3317	21.0944	11.9608	9.95396
PA14_07450igr		639859	640116	hypothetical protein	Hypothetical, unclassified, unknown	1.55768	1.81089	12.3957	3.11102	6.61995	7.81184	3.46088	3.56947	2.11389	6.28813	9.49848	7.60259	3.71039	4.23935	5.09708	4.30283	2.76019	3.91448
PA14_07460		640117	640278	hypothetical protein	Hypothetical, unclassified, unknown	2.10745	1.29349	9.17079	5.63347	11.7783	17.3877	0.590882	1.90925	2.11389	6.28813	11.4156	15.7406	2.53869	3.80454	3.12402	1.7841	3.49625	5.0329
PA14_07460igr		640279	640409	hypothetical protein	Hypothetical, unclassified, unknown	2.2907	4.74281	5.54279	2.60653	5.93216	7.13986	1.435	0.747099	0.591889	4.27593	6.70993	5.46102	0.585851	0.978311	0.164422	1.57421	0.920065	1.90132
PA14_07470		640410	640483	tRNA-Met	Non-coding RNA gene	2.47396	3.19062	5.13967	2.43837	4.21269	10.1638	3.46088	0.747099	1.09922	1.76068	5.14138	3.96191	0.976418	0.978311	0.164422	0.524736	2.76019	1.90132
PA14_07470igr		640484	640580	tRNA-Met	Non-coding RNA gene	7.97165	19.9198	29.1248	19.0865	15.2173	32.5073	8.18794	5.39571	5.49611	14.84	30.2383	18.7388	5.66322	1.84792	3.45286	10.5997	6.44045	8.83554
PA14_07480		640581	642266	reverse transcriptase	Putative enzymes	123.606	183.245	176.462	129.57	117.697	176.48	196.426	133.897	179.004	72.1877	122.086	122.819	411.072	357.736	439.829	138.845	156.963	137.454
PA14_07480igr		642267	643346	reverse transcriptase	Putative enzymes	135.701	193.248	155.097	142.855	136.268	205.544	156.415	137.715	117.448	91.1359	156.768	195.205	248.987	226.642	273.105	133.808	125.681	151.77
PA14_07500		643347	647084	hypothetical protein	Hypothetical, unclassified, unknown	12.7363	24.4039	38.1948	15.0506	24.5024	39.7312	15.4474	17.0173	13.6134	31.776	62.4808	61.7844	35.3463	33.5887	34.3642	92.0386	103.599	132.309
PA14_07500igr		647085	647190	hypothetical protein	Hypothetical, unclassified, unknown	0.0916281	0.776097	0.100778	0.0840816	0.429867	1.09198	0.253235	1.41119	1.94478	0.586892	0.784278	0.321236	0.195284	0.326104	0.164422	0.314841	1.28809	1.00658
PA14_07520	rpoD	647191	649044	RNA polymerase sigma factor RpoD	Transcription, RNA processing and degradation	353.227	574.743	549.34	430.246	354.812	561.865	500.477	385.752	493.213	355.908	537.753	657.785	518.868	459.045	555.253	633.986	665.575	691.297
PA14_07520igr	rpoD	649045	649123	RNA polymerase sigma factor RpoD	Transcription, RNA processing and degradation	4.85629	8.3646	18.2408	6.81061	7.47968	15.5397	4.81147	2.90538	7.35634	8.80338	12.287	14.8839	4.49152	2.93493	5.42593	26.3417	26.3139	24.0461
PA14_07530	dnaG	649124	651118	DNA primase	DNA replication, recombination, modification and repair	154.027	268.788	367.335	158.998	236.857	333.221	86.1844	58.8548	63.5012	109.581	176.985	213.194	80.2615	56.8507	74.812	83.2231	93.2946	92.7172
PA14_07530igr	dnaG	651119	651200	DNA primase	DNA replication, recombination, modification and repair	33.4443	85.4569	86.3667	47.3379	66.8013	91.1382	13.9279	7.88604	10.0621	31.9437	48.7124	57.7154	4.88209	6.41337	2.13749	5.5622	5.33638	11.5197
PA14_07550		651201	651650	hypothetical protein	Hypothetical, unclassified, unknown	53.4192	90.8033	132.926	72.8988	82.7923	103.57	27.9403	15.5231	16.3192	34.6266	46.621	47.0076	5.66322	6.19597	9.37205	16.2668	14.169	21.8092
PA14_07550igr		651651	651719	hypothetical protein	Hypothetical, unclassified, unknown	1.19117	4.74281	4.33345	4.45633	1.63349	7.64385	2.61676	1.24516	3.29767	3.43751	5.83851	4.60439	0.195284	0.760909	1.15095	4.09294	2.76019	3.91448
PA14_07560	rpsU	651720	651935	30S ribosomal protein S21	Translation, post-translational modification, degradation	12.1865	41.3056	34.7684	30.858	20.7196	32.5073	20.3432	11.2065	16.3192	18.6967	23.9641	31.8024	3.71039	10.9788	8.38552	16.4767	14.9051	17.3355
PA14_07560igr	rpsU	651936	652135	30S ribosomal protein S21	Translation, post-translational modification, degradation	21.7159	48.3767	36.5824	33.2122	20.7196	22.5955	25.0703	11.3725	12.0914	10.8156	15.5984	13.1707	6.83492	6.19597	6.7413	9.76008	8.64861	15.7698
PA14_07570	gcp	652136	653161	DNA-binding/iron metalloprotein/AP endonuclease	Translation, post-translational modification, degradation	56.7178	85.9743	103.096	78.4481	68.6927	91.8102	47.355	30.7971	37.1199	35.6327	55.6837	56.2163	38.4709	25.5448	34.3642	37.0463	37.3546	41.2698
PA14_07570igr	gcp	653162	653239	DNA-binding/iron metalloprotein/AP endonuclease	Translation, post-translational modification, degradation	1.19117	0.258699	2.721	2.60653	1.2896	2.26795	1.26618	0.747099	2.45211	2.76678	4.09567	1.39202	1.36698	1.84792	2.79517	0.944524	3.49625	4.58553
PA14_07580		653240	653809	glycerol-3-phosphate acyltransferase PlsY	Membrane proteins	22.0824	23.1967	42.0244	18.582	27.5974	36.0353	19.6679	17.3493	11.5841	21.3796	42.0896	38.2271	11.9123	14.4573	15.2912	25.5021	26.6819	32.9935
PA14_07580igr		653810	653892	glycerol-3-phosphate acyltransferase PlsY	Membrane proteins	3.75675	10.0893	9.77546	6.64245	9.71499	14.1957	7.175	5.56174	8.87834	7.62959	11.5899	10.1725	1.75755	1.19571	5.09708	11.0194	12.6969	9.50659
PA14_07590	folB	653893	654246	dihydroneopterin aldolase	Biosynthesis of cofactors, prosthetic groups and carriers	44.0731	53.3782	57.1411	44.8155	32.0681	53.0029	31.9921	22.496	25.6203	23.7272	26.9269	32.0165	11.1312	18.3705	20.5528	26.3417	29.6261	41.9408
PA14_07600		654247	654779	2-amino-4-hydroxy-6- hydroxymethyldihydropteridine pyrophosphokinase	Biosynthesis of cofactors, prosthetic groups and carriers	34.3606	36.1316	43.6368	39.6024	22.611	53.0029	20.6809	17.5153	22.5763	21.8827	33.3754	33.944	20.5048	10.1092	27.4585	30.1198	20.4254	34.5592
PA14_07620	cca	654780	655984	multifunctional tRNA nucleotidyl transferase/2'3'-cyclic phosphodiesterase/2'nucleotidase/phosphatase	Transcription, RNA processing and degradation	3.5735	5.26021	16.6284	9.1649	8.33941	13.6917	12.2397	4.89765	10.2312	6.79118	12.1127	16.1689	10.35	13.3703	15.9489	8.71061	11.9608	9.2829
PA14_07620igr	cca	655985	656027	multifunctional tRNA nucleotidyl transferase/2'3'-cyclic phosphodiesterase/2'nucleotidase/phosphatase	Transcription, RNA processing and degradation	0.0916281	0.086233	0.100778	0.0840816	0.0859733	0.0839983	0.0844118	0.083011	0.0845556	0.0838417	0.609994	0.107079	0.195284	0.108701	0.164422	0.73463	0.184013	0.111842
PA14_07630		656028	656534	hypothetical protein	Hypothetical, unclassified, unknown	0.824653	0.431165	1.10856	0.420408	0.429867	3.10794	0.0844118	0.747099	2.11389	0.586892	3.04997	3.96191	2.14812	2.71753	0.82211	1.7841	4.96835	4.36185
PA14_07630igr		656535	656628	hypothetical protein	Hypothetical, unclassified, unknown	0.0916281	0.086233	0.100778	0.0840816	0.0859733	0.251995	0.0844118	0.083011	0.0845556	0.0838417	0.609994	0.107079	0.585851	1.41312	0.164422	0.524736	0.184013	0.111842
PA14_07650		656629	658182	SpoVR family protein	Hypothetical, unclassified, unknown	8.88793	10.7791	11.791	5.29714	15.9051	24.1075	41.615	39.4302	33.0612	38.651	60.5637	70.779	306.79	320.995	329.008	401.213	448.44	375.678
PA14_07660		658183	659450	hypothetical protein	Hypothetical, unclassified, unknown	4.85629	7.67473	11.5895	1.09306	11.6064	18.8996	12.0709	14.1949	19.1941	24.5656	41.5667	35.6572	163.843	152.29	146.5	156.056	181.989	157.138
PA14_07660igr		659451	659550	hypothetical protein	Hypothetical, unclassified, unknown	0.641397	1.29349	2.51945	0.756734	2.66517	5.79588	13.9279	9.0482	8.371	17.1875	20.4784	22.3795	55.2652	48.8069	64.6178	93.298	112.064	85.783
PA14_07680		659551	661473	hypothetical protein	Two-component regulatory systems	18.967	28.888	79.7153	22.618	51.3261	68.9626	141.39	105.009	111.867	163.575	275.804	244.247	908.654	909.068	859.434	1105.2	1544.42	1380.02
PA14_07680igr		661474	661751	hypothetical protein	Two-component regulatory systems	10.354	11.9864	28.117	6.47428	17.2806	23.0995	19.8368	22.33	19.5323	21.0443	34.0725	40.1545	66.2011	71.6341	92.2407	116.596	146.658	122.467
PA14_07690	glpE	661752	662084	thiosulfate sulfurtransferase	Transport of small molecules	8.33816	22.8517	35.5746	15.7233	16.9367	25.7875	19.6679	15.191	12.937	14.0016	22.0469	17.0255	13.4746	12.5006	12.9893	17.7361	9.75269	17.3355
PA14_07690igr	glpE	662085	662127	thiosulfate sulfurtransferase	Transport of small molecules	0.641397	0.086233	0.100778	0.0840816	0.0859733	0.0839983	0.0844118	0.083011	0.0845556	0.586892	0.087142	0.107079	0.195284	0.108701	0.164422	0.104947	0.552039	0.111842
PA14_07700	apaH	662128	662979	diadenosine tetraphosphatase	Nucleotide biosynthesis and metabolism	19.3335	32.8548	46.0555	15.8914	31.2083	36.0353	26.9274	24.3222	21.0543	24.3979	37.5582	37.7988	24.4104	24.8926	26.1431	28.6506	31.0982	38.1382
PA14_07710	apaG	662980	663359	ApaG protein	Hypothetical, unclassified, unknown	15.3019	18.5401	31.745	10.6784	18.6562	28.1394	18.3174	15.8551	14.9663	20.3735	23.0926	31.1599	20.8953	19.0227	17.922	26.1318	16.7452	29.4145
PA14_07710igr	apaG	663360	663395	ApaG protein	Hypothetical, unclassified, unknown	1.19117	0.603631	4.53501	0.756734	2.32128	3.27593	2.11029	0.747099	0.253667	3.10214	3.22425	2.24865	0.195284	0.326104	1.15095	2.83357	3.12822	2.34869
PA14_07730	ksgA	663396	664202	dimethyladenosine transferase	Transcription, RNA processing and degradation	81.4574	141.681	147.035	64.4906	81.7606	120.874	54.7832	50.2216	34.5832	49.3827	59.1694	86.4125	24.0199	16.4139	25.1566	37.4661	41.4029	42.1645
PA14_07730igr	ksgA	664203	664317	dimethyladenosine transferase	Transcription, RNA processing and degradation	0.641397	1.29349	2.51945	0.0840816	0.601813	1.93196	0.0844118	0.083011	0.0845556	0.586892	2.00427	0.107079	0.195284	0.108701	0.493266	1.57421	3.12822	1.67763
PA14_07740	pdxA	664318	665304	4-hydroxythreonine-4-phosphate dehydrogenase	Biosynthesis of cofactors, prosthetic groups and carriers	34.9103	59.587	83.3433	41.2841	48.0591	84.5863	60.6921	42.4186	35.767	54.7486	76.7721	93.6939	48.6256	45.9806	56.7256	54.4676	52.4437	57.1514
PA14_07760	surA	665305	666593	peptidyl-prolyl cis-trans isomerase SurA	Adaptation, Protection	135.885	179.278	245.999	165.389	151.915	236.791	204.192	164.445	184.923	168.103	254.193	288.577	197.822	165.987	190.236	198.665	163.22	192.928
PA14_07770	ostA	666594	669348	organic solvent tolerance protein OstA	Adaptation, Protection	647.17	909.327	1223.95	629.351	741.864	1073.75	859.565	705.012	692.087	682.89	977.821	1333.45	909.045	710.363	960.718	849.337	691.705	805.823
PA14_07770igr	ostA	669349	669474	organic solvent tolerance protein OstA	Adaptation, Protection	21.1661	40.7882	36.3808	20.9363	18.8282	26.6275	31.9921	23.6581	24.4366	18.8644	19.9555	19.8096	10.35	10.7614	17.2643	17.3163	18.5853	23.375
PA14_07780		669475	670491	hypothetical protein	Putative enzymes	22.6322	40.4433	46.4586	26.1494	25.0182	39.0592	40.7709	37.77	31.7083	24.901	27.2755	37.1563	23.6293	25.11	41.9276	21.3043	33.3064	39.4803
PA14_07790		670492	671162	nucleotidyl transferase	Cell wall / LPS / capsule	9.07119	15.2632	18.0392	7.48326	8.33941	22.5955	12.5774	14.0289	17.503	18.3613	15.4241	20.0237	23.2387	17.5009	34.0354	18.3657	14.9051	28.5198
PA14_07790igr		671163	671163	nucleotidyl transferase	Cell wall / LPS / capsule	0.274884	0.086233	0.100778	0.0840816	0.0859733	0.0839983	0.0844118	0.083011	0.0845556	0.0838417	0.087142	0.107079	0.195284	0.108701	0.164422	0.104947	0.184013	0.111842
PA14_07800		671164	671922	hypothetical protein	Translation, post-translational modification, degradation	7.05537	7.50227	10.5817	8.66041	11.4345	9.49181	12.0709	6.0598	9.38567	7.46191	15.2499	9.31585	19.7236	13.1529	12.9893	16.2668	11.5928	16.6645
PA14_07810		671923	672984	hypothetical protein	Hypothetical, unclassified, unknown	7.05537	7.3298	11.1863	6.47428	10.0589	9.8278	13.4215	4.39958	9.55478	12.3247	15.0756	17.4538	16.5991	9.45701	13.9759	13.1184	17.4812	16.6645
PA14_07810igr		672985	673135	hypothetical protein	Hypothetical, unclassified, unknown	0.824653	3.19062	5.9459	0.924898	3.8688	2.93994	1.94147	1.57721	3.63589	2.43141	3.39854	4.81854	2.53869	0.978311	2.79517	1.7841	2.02414	4.36185
PA14_07820		673136	675529	histidine kinase	Two-component regulatory systems	18.234	33.8896	38.5979	21.9453	28.973	50.483	27.0962	34.2835	27.4806	33.2851	43.8324	59.0004	39.6426	31.4147	33.3777	43.9728	43.6111	45.2961
PA14_07820igr		675530	675574	histidine kinase	Two-component regulatory systems	0.0916281	0.431165	0.302334	0.252245	0.25792	0.419992	0.422059	0.083011	0.422778	0.251525	2.35283	0.321236	0.585851	0.760909	1.4798	0.524736	1.28809	1.90132
PA14_07840		675575	676207	two-component response regulator	Two-component regulatory systems	0.641397	1.29349	1.51167	1.09306	3.00907	2.77194	3.29206	0.083011	2.45211	2.43141	5.14138	2.89113	1.36698	4.89156	2.13749	3.25336	4.96835	5.0329
PA14_07840igr		676208	676335	two-component response regulator	Two-component regulatory systems	0.0916281	0.086233	0.907001	0.420408	0.25792	0.419992	0.253235	0.747099	0.591889	0.0838417	0.958562	0.963709	0.195284	0.108701	0.164422	0.524736	0.552039	0.782896
PA14_07850		676336	677370	ABC transporter substrate-binding protein	Transport of small molecules	6.32234	4.05295	6.75212	7.14694	4.90048	10.4998	12.5774	11.3725	13.1061	8.46801	14.0299	11.8857	9.56889	7.06558	13.9759	9.1304	15.2731	11.0724
PA14_07850igr		677371	677603	ABC transporter substrate-binding protein	Transport of small molecules	1.19117	1.98336	0.50389	2.10204	2.14933	1.42797	0.928529	1.41119	0.591889	2.26373	4.61853	8.0309	4.88209	2.06532	4.11055	2.20389	2.76019	1.90132
PA14_07860		677604	678713	ABC transporter ATP-binding protein	Transport of small molecules	14.2024	22.3343	40.8151	15.3869	24.6743	34.6913	16.6291	20.6697	16.3192	18.529	21.3498	29.875	45.8916	32.0669	38.968	41.4541	63.1165	61.4014
PA14_07860igr		678714	678768	ABC transporter ATP-binding protein	Transport of small molecules	4.30652	4.74281	6.95368	2.60653	2.32128	7.13986	4.305	5.22969	3.12856	1.59299	2.7014	6.96012	22.067	19.0227	21.2104	15.4272	15.2731	12.1908
PA14_07870		678769	679815	ABC transporter substrate-binding protein	Transport of small molecules	13.6526	15.4357	16.0237	14.2098	8.68331	19.2356	14.2656	13.1987	13.9517	12.157	18.0384	13.3848	46.6728	55.9811	50.8064	34.1078	54.2838	48.204
PA14_07870igr		679816	679929	ABC transporter substrate-binding protein	Transport of small molecules	0.824653	0.948563	1.71322	0.420408	0.601813	1.09198	0.253235	0.581077	0.253667	0.922258	0.087142	0.321236	3.71039	0.543506	0.164422	0.524736	1.28809	3.69079
PA14_07890		679930	681177	ABC transporter permease	Transport of small molecules	5.2228	10.7791	11.1863	5.4653	8.51136	10.1638	5.48676	4.06754	4.14322	6.12044	8.62706	9.10169	12.3029	10.544	6.41246	9.1304	16.0091	15.5461
PA14_07890igr		681178	681282	ABC transporter permease	Transport of small molecules	0.0916281	0.948563	1.91478	0.0840816	1.2896	2.09996	0.422059	0.747099	1.26833	0.251525	0.609994	2.0345	2.92925	0.978311	1.15095	0.944524	1.65612	1.90132
PA14_07900		681283	682113	ABC transporter permease	Transport of small molecules	10.7205	6.8124	6.34901	4.45633	7.99552	5.79588	1.94147	5.39571	2.79033	2.43141	6.70993	5.46102	8.39719	5.32636	9.37205	9.76008	14.169	13.9803
PA14_07900igr		682114	682236	ABC transporter permease	Transport of small molecules	32.1615	26.4735	27.9155	20.4318	15.0453	26.4595	31.1479	22.33	16.9957	9.97716	7.0585	23.4502	31.8312	16.8487	20.2239	5.14241	6.80848	7.26974
PA14_07910	rpe	682237	682911	ribulose-phosphate 3-epimerase	Central intermediary metabolism	13.1028	22.1619	30.9388	21.2726	26.7377	22.9315	22.5379	16.8512	12.2606	10.6479	18.2127	20.452	17.3802	14.2399	13.647	7.03146	11.5928	9.73027
PA14_07930		682912	683729	phosphoglycolate phosphatase	Carbon compound catabolism	27.9466	52.3434	89.1885	23.9633	49.9505	80.8904	40.7709	32.6233	30.6937	39.8248	55.6837	73.5631	41.986	24.6752	36.3373	43.3432	31.4662	52.0066
PA14_07930igr		683730	683801	phosphoglycolate phosphatase	Carbon compound catabolism	9.62096	11.6415	12.7988	5.4653	16.5929	26.9635	6.49971	3.73549	4.48145	7.46191	19.9555	23.6644	6.44436	4.67415	4.43939	9.55019	8.28058	8.83554
PA14_07940	trpE	683802	685280	anthranilate synthase component I	Amino acid biosynthesis and metabolism	23.9149	47.3419	71.25	30.5216	41.6971	72.4905	31.1479	28.9708	30.6937	53.2395	95.7691	95.4071	30.6595	25.7622	33.7065	61.8138	60.1722	66.9935
PA14_07940igr	trpE	685281	685466	anthranilate synthase component I	Amino acid biosynthesis and metabolism	4.30652	2.84569	7.7599	2.2702	3.00907	4.28391	3.62971	1.07914	2.45211	2.76678	7.40707	3.96191	2.92925	0.978311	4.43939	3.46325	1.28809	1.00658
PA14_07950	prtN	685467	685781	transcriptional regulator PrtN	Transcriptional regulators	2.47396	5.43268	15.419	4.28816	9.88693	13.1877	5.31794	3.56947	4.31233	4.61129	7.40707	11.8857	8.00663	10.1092	9.04321	7.24135	5.7044	23.1513
PA14_07950igr	prtN	685782	685880	transcriptional regulator PrtN	Transcriptional regulators	3.02373	5.95007	7.96146	2.10204	4.90048	11.5078	4.64265	4.5656	1.26833	3.26983	8.80134	6.31764	2.14812	1.63052	1.80864	2.41378	2.76019	3.69079
PA14_07960	prtR	685881	686651	transcriptional regulator PrtR	Transcriptional regulators	9.62096	20.9546	50.8928	23.2906	22.439	38.3872	28.1091	27.3106	19.8706	22.8888	35.8154	34.5864	11.5217	10.3266	20.8816	15.6371	11.2248	18.2303
PA14_07960igr	prtR	686652	687108	transcriptional regulator PrtR	Transcriptional regulators	1.74093	3.01815	7.55834	1.42939	5.76021	10.1638	5.65559	3.40345	3.46678	2.76678	2.52712	4.17607	8.00663	5.76117	8.05668	10.5997	6.80848	42.3882
PA14_07970		687109	687309	hypothetical protein	Transcription, RNA processing and degradation	1.92419	4.39788	8.76768	1.93388	2.14933	14.5317	1.94147	3.90152	2.62122	1.08994	3.22425	2.0345	6.05379	7.71779	4.11055	17.5262	2.39217	68.3356
PA14_07970igr		687310	687356	hypothetical protein	Transcription, RNA processing and degradation	0.0916281	0.086233	1.71322	0.0840816	0.0859733	0.0839983	1.09735	0.083011	0.253667	0.419208	0.087142	0.749551	0.585851	2.93493	0.493266	1.7841	0.920065	3.46711
PA14_07980		687357	687716	hypothetical protein	Hypothetical, unclassified, unknown	1.19117	3.01815	9.5739	1.26122	3.35296	12.0118	2.11029	2.57334	2.283	2.09604	4.44424	3.5336	6.44436	5.54376	6.08361	17.1064	2.02414	72.1382
PA14_07980igr		687717	688079	hypothetical protein	Hypothetical, unclassified, unknown	0.458141	0.603631	0.50389	0.252245	0.945707	0.0839983	1.26618	1.41119	1.26833	0.419208	0.784278	0.321236	0.195284	0.760909	0.164422	4.30283	0.184013	5.25658
PA14_07990		688080	688529	hypothetical protein	Related to phage, transposon, or plasmid	13.4693	20.6097	36.5824	22.618	22.0951	41.5792	16.7979	15.025	24.2675	16.6845	22.5698	23.6644	57.6086	36.6323	60.3429	109.67	35.5145	211.27
PA14_07990igr		688530	688550	hypothetical protein	Related to phage, transposon, or plasmid	0.274884	0.603631	0.100778	0.756734	0.0859733	0.0839983	0.422059	0.083011	0.591889	0.0838417	0.784278	0.321236	0.585851	1.84792	3.45286	0.314841	1.28809	0.335527
PA14_08000		688551	689066	hypothetical protein	Hypothetical, unclassified, unknown	17.6842	31.9924	65.4049	31.0261	27.7694	73.1625	33.005	20.8358	42.0241	17.6906	27.4497	30.5174	79.871	54.4593	89.61	140.734	40.6669	267.191
PA14_08010		689067	689620	hypothetical protein	Related to phage, transposon, or plasmid	8.52142	18.5401	37.7917	20.6	17.2806	47.627	15.4474	14.0289	15.1354	12.6601	17.167	14.8839	53.3124	35.3279	39.6257	67.0612	32.2023	162.954
PA14_08010igr		689621	689772	hypothetical protein	Related to phage, transposon, or plasmid	0.824653	2.15582	6.34901	3.78367	3.00907	6.29987	2.27912	0.415055	6.34167	1.76068	5.83851	7.81675	8.78776	6.84818	9.04321	17.3163	7.54453	33.8882
PA14_08020		689773	690099	bacteriophage protein	Related to phage, transposon, or plasmid	11.2703	16.9879	31.1404	12.0237	15.7331	39.3952	15.785	10.0443	16.9957	7.46191	11.7642	21.9511	38.8614	30.7625	49.8199	58.4555	24.8418	143.494
PA14_08030		690100	690983	phage baseplate assembly protein	Related to phage, transposon, or plasmid	30.6954	41.6505	115.391	30.3535	48.5749	94.8341	49.5497	46.0711	46.9283	17.1875	27.1012	38.0129	105.258	86.8523	111.314	177.256	79.6776	404.31
PA14_08040		690984	691509	phage tail protein	Related to phage, transposon, or plasmid	13.8359	17.5053	50.6913	22.618	20.5476	37.0433	21.525	22.828	21.2234	9.47411	13.1584	19.3812	50.1879	33.5887	54.0948	77.5559	27.786	163.178
PA14_08040igr		691510	691510	phage tail protein	Related to phage, transposon, or plasmid	0.0916281	0.086233	1.31011	0.420408	0.25792	0.587988	0.422059	1.24516	0.591889	0.0838417	0.43571	0.321236	2.14812	1.41312	0.82211	3.25336	0.184013	3.01974
PA14_08050		691511	693586	tail fiber protein	Related to phage, transposon, or plasmid	52.1364	93.3903	224.029	58.2686	113.055	187.568	93.1062	95.2136	89.037	50.3888	69.8008	87.2692	213.835	134.463	178.069	285.771	140.77	735.586
PA14_08060		693587	694041	tail fiber assembly protein	Related to phage, transposon, or plasmid	10.1707	25.6112	54.1177	15.0506	27.4255	52.6669	26.5897	22.994	31.7083	12.3247	22.7441	26.6626	57.6086	51.6331	69.5505	108.2	52.0757	246.836
PA14_08060igr		694042	694083	tail fiber assembly protein	Related to phage, transposon, or plasmid	0.824653	0.086233	2.31789	0.756734	1.11765	2.93994	1.09735	1.41119	0.253667	0.0838417	0.609994	0.749551	3.31982	1.41312	2.13749	6.82156	1.28809	24.4934
PA14_08070		694084	695244	phage tail sheath protein	Related to phage, transposon, or plasmid	96.3012	209.46	476.78	152.104	184.585	408.988	239.645	205.452	156.005	62.1267	84.092	93.0514	394.668	235.99	334.27	934.974	243.449	3350.23
PA14_08070igr		695245	695256	phage tail sheath protein	Related to phage, transposon, or plasmid	2.84047	9.05446	16.8299	3.44735	6.27605	15.3717	7.00618	8.21809	4.31233	3.10214	2.87569	4.39023	28.7067	10.1092	25.8143	26.3417	8.64861	136.559
PA14_08090		695257	695760	phage tail tube protein	Related to phage, transposon, or plasmid	19.8833	45.9622	96.0414	35.2302	41.0093	99.874	59.1726	39.0982	49.8032	21.5473	26.5783	42.2961	130.645	79.0258	118.877	266.251	67.1647	911.85
PA14_08090igr		695761	695774	phage tail tube protein	Related to phage, transposon, or plasmid	0.641397	2.15582	5.9459	1.93388	1.2896	4.61991	0.422059	3.73549	0.591889	1.25763	1.48141	0.749551	3.31982	1.19571	0.164422	6.19188	2.02414	8.16448
PA14_08100		695775	696119	hypothetical protein	Hypothetical, unclassified, unknown	16.768	28.0257	103.7	32.2033	39.6337	86.7703	47.0173	35.7777	33.3995	9.64179	15.7727	23.4502	99.0088	69.2427	88.6235	180.824	50.9716	582.362
PA14_08110		696120	696198	hypothetical protein	Hypothetical, unclassified, unknown	3.39024	2.67322	5.74434	2.10204	5.07243	5.1239	1.09735	2.07527	0.930111	1.25763	0.958562	1.39202	5.66322	1.84792	6.7413	10.1799	2.76019	33.4408
PA14_08110igr		696199	696288	hypothetical protein	Hypothetical, unclassified, unknown	4.12327	12.3313	24.6906	10.8465	11.0906	21.7556	11.3956	10.7084	8.87834	4.44361	6.0128	7.81675	22.4576	14.4573	12.9893	44.3926	6.80848	131.415
PA14_08120		696289	698526	tail length determinator protein	Related to phage, transposon, or plasmid	99.9663	121.847	324.404	85.6792	135.064	289.206	125.689	124.267	115.418	46.1968	68.9293	92.8373	335.692	192.292	274.091	588.648	156.227	1841.03
PA14_08120igr		698527	698535	tail length determinator protein	Related to phage, transposon, or plasmid	0.641397	0.431165	0.50389	0.0840816	0.429867	0.923981	0.590882	0.083011	0.422778	0.0838417	0.609994	0.963709	0.585851	0.108701	0.164422	3.25336	0.920065	3.46711
PA14_08130		698536	699408	hypothetical protein	Related to phage, transposon, or plasmid	29.2294	37.1664	118.616	35.5665	53.9053	100.378	42.9656	35.7777	43.8843	19.0321	22.3955	21.737	85.3389	45.3284	81.3889	184.602	52.0757	577.441
PA14_08140		699409	699589	hypothetical protein	Related to phage, transposon, or plasmid	0.458141	4.74281	13.8066	4.45633	4.38464	12.5157	6.16206	7.72002	4.48145	0.922258	1.48141	4.81854	2.53869	3.80454	6.41246	17.7361	2.76019	28.9671
PA14_08140igr		699590	699646	hypothetical protein	Related to phage, transposon, or plasmid	0.458141	0.603631	0.302334	0.0840816	1.63349	0.923981	0.759706	0.083011	0.761	0.586892	0.261426	0.107079	1.36698	0.326104	0.164422	1.7841	1.65612	8.83554
PA14_08150		699647	700636	phage late control gene D protein	Related to phage, transposon, or plasmid	40.5913	71.8321	148.849	55.0735	75.3986	164.721	76.5615	61.8432	70.9421	19.7028	31.6326	47.2217	138.847	92.9396	134.99	293.327	95.8708	853.021
PA14_08150igr		700637	700668	phage late control gene D protein	Related to phage, transposon, or plasmid	0.641397	1.12103	2.51945	1.59755	3.35296	5.62789	0.590882	1.57721	3.12856	0.754575	0.958562	2.89113	3.31982	1.84792	4.76824	12.0689	3.86427	25.1645
PA14_08160		700669	701298	lytic enzyme	Putative enzymes	5.58932	15.0908	27.9155	8.99673	14.3575	31.6674	11.3956	11.2065	11.7532	5.95276	7.23279	7.17427	25.1916	13.3703	22.8547	59.9248	20.0574	146.849
PA14_08180		701299	701657	hypothetical protein	Hypothetical, unclassified, unknown	6.13909	6.12254	19.6517	5.29714	5.41632	14.8677	5.48676	3.40345	3.63589	4.10824	2.87569	2.89113	16.5991	9.0222	8.38552	33.0583	8.28058	73.704
PA14_08190		701658	701911	hypothetical protein	Hypothetical, unclassified, unknown	7.97165	7.50227	34.3653	6.30612	10.9186	23.2675	11.3956	10.2104	10.4003	5.95276	5.66423	5.88933	26.3633	15.7617	14.3047	47.3311	10.1207	118.888
PA14_08190igr		701912	701925	hypothetical protein	Hypothetical, unclassified, unknown	0.0916281	0.258699	0.302334	0.0840816	0.0859733	0.587988	0.0844118	0.249033	0.0845556	0.0838417	0.261426	0.107079	0.195284	0.543506	0.82211	0.524736	1.65612	2.125
PA14_08200		701926	702213	hypothetical protein	Hypothetical, unclassified, unknown	3.20699	6.29501	11.1863	2.77469	4.04075	12.1798	7.85029	6.39185	3.29767	1.25763	3.74711	2.0345	11.5217	6.41337	4.43939	24.4527	3.12822	59.3882
PA14_08200igr		702214	702226	hypothetical protein	Hypothetical, unclassified, unknown	0.0916281	0.086233	0.100778	0.420408	0.0859733	0.0839983	0.0844118	0.581077	0.0845556	0.0838417	0.087142	0.107079	0.585851	0.108701	0.164422	1.15442	0.552039	3.46711
PA14_08210		702227	702721	hypothetical protein	Related to phage, transposon, or plasmid	10.9037	38.3737	86.7698	34.7257	34.3034	86.0983	38.0697	29.1369	35.9361	10.8156	18.7355	24.7352	75.1842	43.1544	59.0275	168.02	46.9233	603.612
PA14_08210igr		702722	702732	hypothetical protein	Related to phage, transposon, or plasmid	0.274884	2.32829	1.51167	3.27918	1.11765	4.11592	0.928529	0.913121	0.422778	1.08994	0.43571	0.107079	4.49152	1.63052	3.78171	6.82156	3.49625	20.4671
PA14_08220		702733	703080	hypothetical protein	Hypothetical, unclassified, unknown	2.10745	2.84569	6.55056	3.44735	1.97739	8.14784	5.65559	4.06754	6.17256	0.586892	1.6557	2.89113	8.78776	2.28273	6.41246	18.7855	7.54453	65.4277
PA14_08220igr		703081	703109	hypothetical protein	Hypothetical, unclassified, unknown	0.0916281	2.84569	5.34123	1.93388	2.14933	3.77992	2.27912	1.90925	2.95945	1.08994	0.43571	0.321236	1.36698	1.41312	2.79517	5.77209	2.02414	29.4145
PA14_08230		703110	703364	hypothetical protein	Hypothetical, unclassified, unknown	3.39024	6.12254	23.4813	7.48326	8.51136	24.9475	9.36971	6.88991	8.371	4.61129	4.44424	6.31764	20.8953	15.7617	12.9893	41.8739	11.5928	129.178
PA14_08230igr		703365	703410	hypothetical protein	Hypothetical, unclassified, unknown	0.0916281	1.46596	2.92256	2.77469	1.11765	2.93994	0.928529	0.249033	1.26833	0.419208	0.261426	1.39202	2.92925	2.50013	2.13749	7.24135	2.76019	14.4276
PA14_08240		703411	705246	hypothetical protein	Related to phage, transposon, or plasmid	112.244	165.481	389.708	97.7869	154.666	370.013	154.558	145.186	157.02	59.2761	77.1207	100.975	356.002	219.903	352.356	720.042	208.855	1892.26
PA14_08250		705247	705580	hypothetical protein	Related to phage, transposon, or plasmid	7.78839	15.0908	30.7373	8.99673	12.81	34.8593	16.2915	10.2104	15.4737	6.12044	9.49848	9.31585	37.2992	20.5445	19.5662	53.8379	17.1132	166.086
PA14_08250igr		705581	705587	hypothetical protein	Related to phage, transposon, or plasmid	0.0916281	0.086233	0.100778	0.0840816	0.0859733	0.251995	0.0844118	0.083011	0.422778	0.419208	0.087142	0.107079	0.195284	0.108701	0.164422	0.524736	0.184013	0.782896
PA14_08260		705588	706283	minor tail protein L	Related to phage, transposon, or plasmid	23.3652	31.9924	67.4204	29.3445	31.8961	70.4746	35.3685	26.4805	32.5539	10.6479	15.0756	17.668	69.7162	35.1105	61.6583	124.362	38.4587	361.81
PA14_08260igr		706284	706285	minor tail protein L	Related to phage, transposon, or plasmid	0.0916281	0.086233	0.100778	0.0840816	0.429867	0.0839983	0.0844118	0.083011	0.253667	0.0838417	0.087142	0.107079	0.195284	0.108701	0.164422	0.104947	0.184013	1.45395
PA14_08270		706286	707056	hypothetical protein	Hypothetical, unclassified, unknown	22.0824	39.5809	83.948	39.9388	27.0816	74.0025	31.8232	31.1291	31.8775	12.157	19.4327	31.3741	84.5578	56.1985	89.61	155.637	43.9791	370.981
PA14_08270igr		707057	707110	hypothetical protein	Hypothetical, unclassified, unknown	0.458141	1.98336	5.54279	2.60653	1.63349	3.77992	3.62971	4.06754	4.31233	1.59299	2.7014	1.17787	6.44436	5.76117	12.0028	9.55019	6.80848	27.4013
PA14_08280		707111	707713	bacteriophage protein	Related to phage, transposon, or plasmid	18.967	34.407	84.1496	23.6269	31.0364	93.6581	40.0956	34.6156	42.7006	16.5168	21.8726	24.521	97.4465	70.3297	90.2677	178.095	53.5478	419.296
PA14_08280igr		707714	707771	bacteriophage protein	Related to phage, transposon, or plasmid	5.77257	4.22542	21.8688	1.76571	3.52491	16.5477	6.16206	6.0598	4.31233	2.43141	2.00427	6.5318	13.4746	14.2399	12.6605	33.4781	8.28058	56.2566
PA14_08300		707772	711431	phage-related protein, tail component	Related to phage, transposon, or plasmid	72.6611	87.354	214.758	80.1298	107.897	221.672	109.482	85.5843	85.993	43.5138	68.0579	67.3525	181.028	114.68	173.136	310.958	123.105	902.679
PA14_08300igr		711432	712460	phage-related protein, tail component	Related to phage, transposon, or plasmid	60.3829	90.8033	163.361	67.8539	88.2946	128.097	91.0803	89.2368	82.4417	55.4193	60.738	80.8444	150.954	104.897	152.748	246.101	90.7184	583.257
PA14_08310		712461	713513	hypothetical protein	Hypothetical, unclassified, unknown	30.6954	51.1361	96.2429	41.6204	56.4845	88.7862	70.315	58.6888	60.7955	38.651	60.738	61.3561	112.288	81.4172	105.395	212.728	94.7667	449.718
PA14_08320		713514	713815	hypothetical protein	Hypothetical, unclassified, unknown	10.7205	16.298	32.5513	14.8824	11.0906	33.1793	21.3562	13.3648	27.4806	17.0199	24.6612	28.3759	43.9388	29.8928	43.5718	79.8648	40.2988	191.138
PA14_08330		713816	714042	hypothetical protein	Hypothetical, unclassified, unknown	16.4014	16.298	64.1955	22.7861	29.8327	53.3389	20.8497	20.8358	16.9957	19.3674	28.844	33.3015	61.5143	40.9804	37.3238	76.7163	64.5886	222.007
PA14_08330igr		714043	714460	hypothetical protein	Hypothetical, unclassified, unknown	4.67304	11.1241	33.9622	6.81061	32.4119	36.8753	12.7462	8.88217	6.34167	14.1692	31.9811	39.7262	3.71039	15.3269	10.3586	24.0329	19.3214	35.454
PA14_08340	trpG	714461	715066	anthranilate synthase component II	Amino acid biosynthesis and metabolism	17.8675	40.4433	80.32	27.831	50.6383	89.6262	27.9403	20.0056	22.2381	59.6114	85.1377	94.7647	22.067	18.3705	28.1162	64.3326	38.4587	62.0724
PA14_08340igr	trpG	715067	715067	anthranilate synthase component II	Amino acid biosynthesis and metabolism	0.0916281	0.086233	0.100778	0.0840816	0.0859733	0.0839983	1.435	0.415055	0.0845556	0.251525	0.261426	0.107079	0.195284	0.108701	1.80864	0.104947	0.184013	0.559211
PA14_08350	trpD	715068	716117	anthranilate phosphoribosyltransferase	Amino acid biosynthesis and metabolism	45.5392	69.0726	112.77	65.6677	56.1406	113.65	59.0038	45.407	50.6488	72.02	126.792	122.819	76.7464	54.8941	56.3967	150.809	150.707	173.915
PA14_08360	trpC	716118	716950	indole-3-glycerol-phosphate synthase	Amino acid biosynthesis and metabolism	39.3085	82.8699	103.096	42.4612	60.7832	118.354	60.5232	65.9937	53.3546	46.3644	59.8666	67.7808	77.9181	54.2419	68.564	90.7793	72.6851	109.717
PA14_08360igr	trpC	716951	717011	indole-3-glycerol-phosphate synthase	Amino acid biosynthesis and metabolism	1.37442	0.086233	2.31789	1.09306	0.429867	0.419992	0.253235	0.581077	0.253667	0.251525	0.261426	0.107079	0.195284	0.108701	0.164422	0.73463	0.184013	1.90132
PA14_08370	vfr	717012	717656	cAMP-regulatory protein	Transcriptional regulators	73.3941	106.843	115.794	89.8832	74.195	136.161	113.365	110.82	141.461	122.157	168.794	275.514	155.25	154.247	185.304	175.577	138.194	144.388
PA14_08370igr	vfr	717657	717927	cAMP-regulatory protein	Transcriptional regulators	77.0593	91.1482	134.942	58.773	68.3488	139.689	123.326	98.202	115.926	88.453	126.269	265.876	183.762	150.986	211.611	115.337	109.488	129.401
PA14_08380		717928	718350	hypothetical protein	Translation, post-translational modification, degradation	23.1819	44.9274	49.0788	35.2302	22.611	33.0113	38.2385	24.3222	34.5832	24.2302	36.1639	39.2979	59.1709	40.3282	53.4372	36.4166	34.4104	38.5856
PA14_08380igr		718351	718669	hypothetical protein	Translation, post-translational modification, degradation	22.4489	60.2768	45.0477	45.1518	36.8826	37.3792	12.4085	9.71228	11.9223	12.4924	16.8184	21.9511	8.78776	5.54376	5.75477	20.0449	16.0091	14.4276
PA14_08390	speD	718670	719464	S-adenosylmethionine decarboxylase	Central intermediary metabolism	296.6	840.858	507.618	462.365	315.78	516.842	155.402	126.592	122.014	82.2487	99.6033	132.456	73.6219	44.8936	78.4293	94.3475	73.0532	111.73
PA14_08390igr	speD	719465	719518	S-adenosylmethionine decarboxylase	Central intermediary metabolism	0.0916281	0.948563	0.100778	0.756734	0.0859733	0.587988	0.0844118	0.083011	0.0845556	0.0838417	0.261426	0.107079	1.75755	0.108701	0.493266	0.314841	0.184013	0.111842
PA14_08400		719519	720166	hypothetical protein	Biosynthesis of cofactors, prosthetic groups and carriers	7.78839	22.5068	19.2486	12.1918	15.2173	19.2356	36.0438	34.9476	24.9439	14.5046	14.3784	17.668	27.1444	35.9801	36.3373	25.2923	27.4179	27.1777
PA14_08400igr		720167	720265	hypothetical protein	Biosynthesis of cofactors, prosthetic groups and carriers	0.641397	0.086233	0.100778	0.0840816	0.429867	0.755985	0.590882	0.083011	0.0845556	0.0838417	0.087142	1.17787	0.195284	0.760909	0.164422	0.73463	0.552039	0.111842
PA14_08420		720266	720604	HIT family protein	Nucleotide biosynthesis and metabolism	2.47396	8.19213	13.2019	2.10204	5.07243	9.49181	4.81147	4.73163	6.849	5.11434	7.23279	13.8132	10.35	16.4139	16.2778	25.712	20.4254	35.2303
PA14_08420igr		720605	720682	HIT family protein	Nucleotide biosynthesis and metabolism	1.55768	0.431165	0.907001	0.0840816	0.77376	0.587988	0.253235	1.07914	0.591889	1.25763	0.43571	2.24865	0.976418	0.978311	2.46633	1.36431	0.920065	0.559211
PA14_08430		720683	722164	ATPase	Translation, post-translational modification, degradation	6.87211	12.5038	22.675	8.32408	14.7014	14.0277	14.0968	13.0327	11.0768	11.9894	14.5527	29.4467	24.801	14.0225	16.2778	19.4152	18.5853	34.1119
PA14_08430igr		722165	722203	ATPase	Translation, post-translational modification, degradation	0.0916281	0.603631	0.907001	0.0840816	1.11765	0.587988	0.0844118	0.581077	0.0845556	0.922258	1.13285	0.107079	0.976418	0.543506	0.493266	1.57421	0.184013	2.34869
PA14_08440		722204	723004	short chain alcohol dehydrogenase	Carbon compound catabolism	18.967	25.2663	28.9233	19.7592	27.2535	36.8753	27.9403	22.828	28.157	41.3339	56.9037	68.4233	37.2992	25.7622	26.8008	53.628	41.0349	54.0198
PA14_08440igr		723005	723064	short chain alcohol dehydrogenase	Carbon compound catabolism	0.458141	0.948563	2.51945	1.26122	0.25792	3.27593	1.09735	0.415055	1.77567	0.922258	2.35283	2.89113	1.36698	0.326104	0.493266	1.994	2.39217	1.23026
PA14_08450		723065	724147	hypothetical protein	Membrane proteins	41.8741	55.1029	74.2733	38.4253	55.1089	101.89	75.8862	56.1984	61.3028	57.9346	76.075	104.188	75.1842	68.5905	89.2811	75.8768	64.2205	94.954
PA14_08450igr		724148	724268	hypothetical protein	Membrane proteins	3.20699	4.22542	7.55834	2.2702	4.55659	2.93994	8.35676	6.88991	6.17256	7.96496	4.96709	7.81675	6.83492	10.9788	13.9759	8.9205	8.64861	8.38817
PA14_08460		724269	725237	hypothetical protein	Putative enzymes	17.6842	36.3041	49.0788	18.0775	25.3621	24.6115	35.5373	42.4186	34.0759	28.9254	37.9068	46.3651	77.137	43.3718	64.9467	52.3686	44.3471	53.7961
PA14_08460igr		725238	725253	hypothetical protein	Putative enzymes	4.48978	4.39788	5.34123	1.76571	5.58827	7.13986	5.99323	4.39958	7.86367	1.76068	2.87569	11.6716	18.1614	8.37	12.3317	5.77209	4.60032	10.1776
PA14_08470		725254	725676	hypothetical protein	Membrane proteins	36.7429	61.1392	63.3893	25.1404	37.9142	64.7627	78.0809	62.1752	51.6635	39.1541	63.7008	94.9788	102.133	76.1996	116.575	72.9382	67.9008	82.4277
PA14_08470igr		725677	725966	hypothetical protein	Membrane proteins	14.5689	24.9213	32.7528	18.9184	21.7513	22.7635	28.9532	22.1639	14.1208	14.0016	14.2041	13.3848	22.8482	14.2399	15.6201	15.6371	32.9383	28.5198
PA14_08480	argC	725967	727001	N-acetyl-gamma-glutamyl-phosphate reductase	Amino acid biosynthesis and metabolism	38.0257	80.4554	74.0718	53.8963	41.5251	67.7866	64.575	56.5305	53.0163	34.2912	49.061	67.3525	52.1407	48.5895	57.0544	57.1962	75.9974	73.704
PA14_08490		727002	727720	hypothetical protein	Hypothetical, unclassified, unknown	13.8359	20.9546	32.3497	13.7053	22.2671	24.4435	26.7585	20.6697	18.1794	16.6845	17.8641	35.0147	16.2085	11.631	9.04321	18.7855	12.3289	21.3619
PA14_08500		727721	728143	hypothetical protein	Membrane proteins	28.8629	35.0968	45.0477	26.4857	30.5205	39.7312	42.2903	28.1407	29.0026	37.3095	53.9409	55.1455	33.7841	34.4583	40.6122	40.1947	42.507	43.0593
PA14_08500igr		728144	728220	hypothetical protein	Membrane proteins	32.7112	87.354	56.1333	32.5396	19.0001	50.987	49.0432	44.9089	25.4512	9.13874	8.62706	14.0273	22.4576	26.197	24.4989	10.1799	9.38466	12.1908
PA14_08510		728221	728571	iron-sulfur cluster insertion protein ErpA	Energy metabolism	78.8918	80.1104	57.5442	47.3379	35.335	80.0504	47.5238	40.2603	30.0172	25.7394	33.724	51.5049	72.8408	47.285	36.6661	23.823	27.0499	46.1908
PA14_08510igr		728572	728624	iron-sulfur cluster insertion protein ErpA	Energy metabolism	0.641397	0.258699	0.100778	0.420408	0.429867	1.25997	1.26618	0.581077	0.422778	1.76068	1.13285	0.535394	1.75755	1.63052	0.164422	1.15442	0.184013	1.23026
PA14_08520	anmK	728625	729716	anhydro-N-acetylmuramic acid kinase	Translation, post-translational modification, degradation	30.1457	52.5159	62.3815	36.071	52.8736	70.9786	81.6262	47.5653	49.9723	63.8035	74.3321	85.3417	67.7634	54.6767	73.4966	72.0987	65.3246	78.6251
PA14_08520igr	anmK	729717	729718	anhydro-N-acetylmuramic acid kinase	Translation, post-translational modification, degradation	0.0916281	0.431165	0.100778	0.0840816	0.0859733	0.0839983	0.0844118	0.083011	0.0845556	0.0838417	0.087142	0.107079	0.195284	0.108701	0.164422	0.104947	0.184013	0.111842
PA14_08540		729719	731062	hypothetical protein	Cell wall / LPS / capsule	123.79	178.933	176.865	144.873	122.856	178.496	185.959	165.607	182.386	132.218	203.825	287.292	299.76	230.773	307.634	195.307	185.669	190.467
PA14_08540igr		731063	731346	hypothetical protein	Cell wall / LPS / capsule	219.816	417.281	598.923	234.84	333.663	455.859	292.149	231.02	101.044	290.344	375.321	430.564	54.4841	35.7627	56.3967	462.502	466.105	484.165
PA14_08560	tyrZ	731347	732546	tyrosyl-tRNA synthetase	Translation, post-translational modification, degradation	97.4007	187.384	282.884	90.5559	166.186	199.832	125.351	100.36	60.2881	88.453	151.54	146.377	44.7199	37.7193	38.6392	106.521	130.465	140.809
PA14_08560igr	tyrZ	732547	733094	tyrosyl-tRNA synthetase	Translation, post-translational modification, degradation	9159.06	7169.84	6120.55	9184.49	6908.9	6884.75	7487.07	8888.23	9129.55	8283.47	6340.19	6502.57	7005.41	9176.23	8563.26	8037.58	5544.86	5480.16
PA14_08570		733095	734620	16S ribosomal RNA	Non-coding RNA gene	86152	46489.8	40580.7	77810.6	66989.5	57541.1	65093.7	84103.5	76022.8	86133.1	67905.8	45398.7	52128	68820	47629.3	48472.9	50465.7	43696.6
PA14_08570igr		734621	734685	16S ribosomal RNA	Non-coding RNA gene	48.6545	174.104	315.737	93.4147	234.449	173.289	60.0168	47.8973	68.5746	86.7761	49.9324	110.826	37.2992	33.3713	19.2374	79.445	64.5886	58.4935
PA14_08580		734686	734759	tRNA-Ile	Non-coding RNA gene	4.85629	11.2965	17.0315	7.65143	14.3575	13.3557	2.61676	1.07914	5.49611	5.78508	4.44424	10.815	4.10095	3.80454	1.4798	7.45124	4.2323	7.04606
PA14_08580igr		734760	734790	tRNA-Ile	Non-coding RNA gene	0.458141	3.19062	6.14745	1.26122	5.76021	4.28391	1.435	1.24516	1.09922	2.09604	0.784278	2.46281	0.585851	0.108701	1.15095	2.62368	2.76019	1.45395
PA14_08590		734791	734863	tRNA-Ala	Non-coding RNA gene	0.0916281	0.603631	1.31011	0.588571	0.945707	0.755985	0.0844118	0.249033	0.0845556	0.0838417	0.087142	0.321236	0.195284	0.108701	0.164422	0.524736	0.184013	0.559211
PA14_08590igr		734864	735092	tRNA-Ala	Non-coding RNA gene	847.469	1370.85	1320.9	945.834	1629.11	816.044	691.586	880.497	592.819	390.954	311.358	335.263	172.435	133.159	174.452	190.899	162.483	175.928
PA14_08600		735093	737983	23S ribosomal RNA	Non-coding RNA gene	47935.2	33153.9	36544.2	52136.4	67994.2	31026.4	33908.6	40645.6	48141.5	64988.4	51709.8	33754.5	38071.9	45155.9	39401.3	44586.7	53188.8	42350.1
PA14_08600igr		737984	738119	23S ribosomal RNA	Non-coding RNA gene	16.2182	23.8865	95.8398	13.7053	73.5072	50.651	4.305	3.56947	2.95945	22.218	14.5527	27.9475	4.49152	2.28273	2.13749	7.66114	7.17651	10.4013
PA14_08610		738120	738251	16S	Non-coding RNA gene	1.00791	0.431165	2.721	0.924898	2.14933	1.93196	1.435	1.41119	1.26833	2.76678	2.35283	2.46281	2.14812	1.84792	0.82211	0.944524	2.76019	1.67763
PA14_08610igr		738252	738404	5S ribosomal RNA	Non-coding RNA gene	3.75675	5.60514	7.15523	1.59755	2.14933	7.97984	3.96735	3.07141	2.283	2.43141	2.87569	2.89113	0.195284	1.63052	0.493266	1.36431	3.86427	1.45395
PA14_08620	birA	738405	739343	biotin--protein ligase	Biosynthesis of cofactors, prosthetic groups and carriers	85.8556	118.57	136.353	86.6881	101.535	136.161	62.3803	46.7352	52.0017	47.0352	89.4948	94.5505	52.1407	35.1105	54.7525	50.8993	46.1873	57.3751
PA14_08630		739344	740086	pantothenate kinase	Transcriptional regulators	42.9736	56.3101	72.0562	42.4612	57.6881	72.9945	37.7321	32.6233	25.113	26.5778	28.4954	41.0112	23.6293	16.1965	19.2374	22.3537	20.4254	28.5198
PA14_08630igr		740087	740094	pantothenate kinase	Transcriptional regulators	1.55768	1.46596	2.92256	0.588571	0.945707	1.09198	0.0844118	0.083011	0.930111	0.586892	0.43571	1.39202	0.585851	0.543506	0.493266	0.104947	0.184013	1.00658
PA14_08640		740095	740799	hypothetical protein	Hypothetical, unclassified, unknown	17.501	26.646	43.6368	23.9633	25.3621	44.6031	20.5121	17.8474	15.1354	17.8583	22.3955	29.0183	15.818	15.9791	11.3451	18.5756	22.2656	16.2171
PA14_08640igr		740800	740946	hypothetical protein	Hypothetical, unclassified, unknown	139.366	293.451	247.813	266.623	217.083	241.999	93.4438	68.9821	114.404	113.773	139.689	198.845	68.154	52.9375	66.5909	69.7898	68.2688	75.2698
PA14_08650		740947	741028	tRNA-Tyr	Non-coding RNA gene	38.0257	87.0091	152.88	66.0041	117.01	151.617	37.7321	16.8512	21.7308	52.2334	73.4607	142.093	10.35	14.6747	9.37205	53.2082	30.3621	38.5856
PA14_08650igr		741029	741057	tRNA-Tyr	Non-coding RNA gene	8.70467	14.2284	21.4657	13.8735	15.7331	12.1798	8.01912	7.22196	6.00345	8.46801	10.8928	13.599	5.66322	2.93493	0.82211	5.77209	9.38466	8.16448
PA14_08660		741058	741128	tRNA-Gly	Non-coding RNA gene	0.641397	1.63843	4.93812	2.60653	9.0272	4.7879	1.435	0.249033	1.77567	5.61739	4.09567	3.74776	2.14812	0.978311	0.164422	6.40177	7.17651	6.15132
PA14_08660igr		741129	741150	tRNA-Gly	Non-coding RNA gene	0.0916281	0.086233	4.93812	0.420408	1.80544	1.59597	1.435	0.083011	0.422778	0.754575	3.39854	1.17787	0.195284	1.41312	0.164422	6.82156	15.6411	17.1119
PA14_08670		741151	741223	tRNA-Thr	Non-coding RNA gene	0.458141	4.22542	3.72878	3.95184	3.52491	3.27593	1.77265	0.581077	0.930111	2.93446	3.57282	0.963709	0.195284	0.108701	0.164422	3.04347	3.12822	1.45395
PA14_08670igr		741224	741310	tRNA-Thr	Non-coding RNA gene	163.923	282.241	242.371	224.918	180.458	237.463	170.427	122.109	122.352	125.511	171.757	182.569	93.9314	84.4609	118.219	95.187	96.9748	74.5988
PA14_08680	tufB	741311	742504	elongation factor Tu	Translation, post-translational modification, degradation	10257.9	12476.3	9731.42	7306.44	5284.87	9379.34	8623.93	7066.14	7285.39	3385.61	4493.13	7998.89	7036.65	4963.84	8006.86	4733.01	3568.56	4630.38
PA14_08680igr	tufB	742505	742559	elongation factor Tu	Translation, post-translational modification, degradation	18.234	31.82	22.8766	28.6718	19.6879	22.0916	27.6026	18.1794	16.6574	12.9955	11.4156	17.8821	11.1312	8.8048	12.6605	4.30283	7.54453	7.04606
PA14_08690		742560	742632	tRNA-Trp	Non-coding RNA gene	1.19117	4.91528	6.95368	10.342	4.04075	9.15582	5.14912	3.40345	3.12856	4.27593	4.96709	3.10528	0.585851	0.760909	0.493266	2.62368	1.28809	1.00658
PA14_08690igr		742633	742680	tRNA-Trp	Non-coding RNA gene	20.7996	66.4856	92.8165	58.4367	56.4845	78.7064	43.6409	27.1446	26.9732	47.8736	55.6837	60.9278	14.2557	6.84818	12.3317	29.4901	18.5853	19.5724
PA14_08695	secE	742681	743049	preprotein translocase subunit SecE	Protein secretion/export apparatus	1220.58	1699.91	1467.43	1441.24	1134.76	1422.18	1191.81	841.15	1086.96	866.001	1142.87	1434.96	748.522	665.36	696.985	670.927	551.487	619.047
PA14_08695igr	secE	743050	743058	preprotein translocase subunit SecE	Protein secretion/export apparatus	1.00791	5.43268	1.91478	4.45633	3.35296	3.77992	2.95441	2.57334	1.94478	0.922258	2.7014	2.89113	0.585851	1.19571	3.12402	1.36431	1.28809	1.23026
PA14_08710	nusG	743059	743592	transcription antitermination protein NusG	Transcription, RNA processing and degradation	373.201	461.95	405.43	375.593	238.06	386.308	283.033	217.738	272.184	213.042	335.41	456.477	215.788	173.596	178.069	208.11	174.628	158.704
PA14_08710igr	nusG	743593	743708	transcription antitermination protein NusG	Transcription, RNA processing and degradation	251.519	333.98	362.498	315.39	260.757	296.934	220.737	187.19	203.356	200.13	257.156	298.857	113.85	90.9829	118.219	142.833	145.186	124.48
PA14_08720	rplK	743709	744140	50S ribosomal protein L11	Translation, post-translational modification, degradation	2365.2	3216.75	2838.01	2110.87	1851.61	2848.13	1888.88	1556.87	1435.33	971.977	1563.76	2075.08	1139.09	795.802	972.556	880.401	795.856	972.244
PA14_08730	rplA	744141	744835	50S ribosomal protein L1	Translation, post-translational modification, degradation	2827.92	4570.61	3587.79	3632.24	2777.71	3706.93	2489.56	2015.59	2028.57	1468.82	2160.86	2489.26	1160.57	836.673	1135.01	1156.83	958.524	1032.42
PA14_08730igr	rplA	744836	745033	50S ribosomal protein L1	Translation, post-translational modification, degradation	427.812	792.395	671.483	500.033	313.545	566.737	471.946	340.096	308.543	205.496	282.776	472.538	111.507	104.897	169.848	169.699	110.592	174.362
PA14_08740	rplJ	745034	745534	50S ribosomal protein L10	Translation, post-translational modification, degradation	5387.09	6492.57	5962.32	4567.73	3866.48	5637.88	3865.13	2884.38	3028.87	2190.2	2780.27	4656.1	1785.09	1257.35	2179.41	1665.41	1289.01	1566.57
PA14_08740igr	rplJ	745535	745612	50S ribosomal protein L10	Translation, post-translational modification, degradation	925.719	1158.19	1108.05	744.374	562.695	925.913	775.491	606.395	809.281	403.195	565.29	950.752	609.871	448.175	800.571	322.083	290.557	289.56
PA14_08750	rplL	745613	745981	50S ribosomal protein L7/L12	Translation, post-translational modification, degradation	675.208	1108.18	926.25	880.25	679.275	848.299	712.688	541.315	566.269	383.743	502.374	590.968	321.632	249.904	357.947	246.311	222.472	256.902
PA14_08750igr	rplL	745982	746202	50S ribosomal protein L7/L12	Translation, post-translational modification, degradation	551.693	1156.64	1058.67	825.093	956.969	917.346	524.788	429.25	325.962	365.634	444.163	462.901	241.566	172.074	196.484	253.237	303.805	327.81
PA14_08760	rpoB	746203	750276	DNA-directed RNA polymerase subunit beta	Translation, post-translational modification, degradation	10453.8	16374.5	17397.2	11007.2	10211.5	14606.9	10441	8423.37	7436.24	5590.65	7253.79	9090.23	6470.72	4996.24	6812.83	5783.53	5238.67	6190.8
PA14_08760igr	rpoB	750277	750341	DNA-directed RNA polymerase subunit beta	Translation, post-translational modification, degradation	7.97165	9.22693	9.77546	7.65143	9.19915	12.3478	4.13618	8.38411	4.14322	3.60519	4.09567	4.17607	4.49152	5.76117	6.7413	2.83357	7.17651	4.36185
PA14_08780	rpoC	750342	754541	DNA-directed RNA polymerase subunit beta'	Transcription, RNA processing and degradation	5489.9	8004.06	8750.45	5232.99	4993.07	7832.42	5574.3	4529.33	4298.89	3331.45	4405.81	5774.65	4223.01	3214.4	4713.16	3707.47	3672.72	4021.06
PA14_08780igr	rpoC	754542	754692	DNA-directed RNA polymerase subunit beta'	Transcription, RNA processing and degradation	502.214	1316.52	1053.23	1121.06	634.225	717.262	832.216	653.877	552.232	531.64	557.099	519.439	293.902	283.819	262.911	341.813	339.136	307.678
PA14_08790	rpsL	754693	755064	30S ribosomal protein S12	Translation, post-translational modification, degradation	178.767	430.044	329.443	409.057	245.97	313.902	297.045	200.638	266.773	196.609	269.879	294.788	193.917	166.856	187.934	174.527	166.164	142.599
PA14_08790igr	rpsL	755065	755163	30S ribosomal protein S12	Translation, post-translational modification, degradation	2903.42	3275.9	2442.15	3036.61	2424.88	2550.44	2133.84	1664.62	1673.95	1540.09	1984.49	2317.29	1549.57	1128.64	1308.31	1132.48	1385.43	1167.74
PA14_08810	rpsG	755164	755634	30S ribosomal protein S7	Translation, post-translational modification, degradation	440.273	912.603	815.596	724.195	650.044	690.886	623.212	449.837	477.147	361.609	471.003	501.236	315.774	281.21	305.989	251.138	337.664	330.717
PA14_08810igr	rpsG	755635	755664	30S ribosomal protein S7	Translation, post-translational modification, degradation	13.1028	34.407	39.6057	21.9453	24.1585	30.1554	25.9144	18.6775	16.9957	8.97106	13.507	18.7388	8.39719	6.41337	3.12402	5.14241	5.33638	8.38817
PA14_08820	fusA1	755665	757785	elongation factor G	Transcription, RNA processing and degradation	11568.5	16502.7	15120.2	10852.5	9204.22	14623.5	11413.4	9200.69	8678.36	5929.53	7491.16	10349.1	6332.85	4823.18	6567.51	5891.21	5108.02	5849.01
PA14_08820igr	fusA1	757786	757815	elongation factor G	Transcription, RNA processing and degradation	292.752	334.498	283.085	295.042	207.454	258.127	419.442	338.934	330.02	197.112	212.191	294.359	272.811	258.6	336.243	200.974	205.911	174.586
PA14_08830	tufA	757816	759009	elongation factor Tu	Translation, post-translational modification, degradation	11470.5	14087.4	11389	8139.02	6114.34	10987.1	9829.5	8170.36	8124.02	4060.2	5600.88	9387.91	7725.61	5504.74	8593.52	5544.25	4281.06	5528.25
PA14_08830igr	tufA	759010	759164	elongation factor Tu	Translation, post-translational modification, degradation	74.8602	105.118	113.174	91.3967	74.195	77.5304	81.795	60.183	45.5755	33.7882	40.521	45.9368	34.1746	22.0664	27.1296	12.6986	18.5853	14.875
PA14_08840	rpsJ	759165	759476	30S ribosomal protein S10	Translation, post-translational modification, degradation	662.38	1230.63	1087.49	1080.03	857.412	808.652	697.832	590.457	564.408	415.268	503.419	632.3	340.379	297.733	334.599	230.989	248.234	242.362
PA14_08840igr	rpsJ	759477	759558	30S ribosomal protein S10	Translation, post-translational modification, degradation	28.6796	182.9	201.455	134.278	112.195	115.33	132.78	104.179	52.6781	39.1541	40.1725	34.5864	26.3633	16.1965	28.445	18.7855	14.537	26.0592
PA14_08850	rplC	759559	760194	50S ribosomal protein L3	Translation, post-translational modification, degradation	2849.54	4679.6	4170.9	2628.81	2657.18	3364.38	2778.92	2534.41	2044.47	1171.35	1437.76	2214.07	1206.66	984.725	1441.49	869.487	779.295	1059.71
PA14_08850igr	rplC	760195	760207	50S ribosomal protein L3	Translation, post-translational modification, degradation	66.7969	107.188	116.197	64.3224	30.6925	90.6342	62.2115	55.8664	54.031	31.1053	45.2267	52.5757	33.0029	23.5882	32.3911	19.6251	21.1615	19.5724
PA14_08860	rplD	760208	760810	50S ribosomal protein L4	Translation, post-translational modification, degradation	2691.76	4403.83	4094.1	2808.75	2596.65	3356.82	2836.32	2349.79	2176.55	1271.63	1595.48	2404.24	1297.27	936.679	1446.42	969.816	837.075	979.626
PA14_08870	rplW	760811	761106	50S ribosomal protein L23	Translation, post-translational modification, degradation	2555.05	4680.98	4065.28	2988.51	2767.4	2954.47	2990.29	2398.1	1769.83	1173.03	1270.44	1845.07	887.173	621.445	924.216	680.582	640.917	790.389
PA14_08870igr	rplW	761107	761117	50S ribosomal protein L23	Translation, post-translational modification, degradation	97.0342	203.424	179.485	171.611	128.702	112.978	142.909	113.476	83.9637	64.4742	86.0092	86.8408	31.8312	26.197	40.6122	24.2428	29.6261	32.9935
PA14_08880	rplB	761118	761939	50S ribosomal protein L2	Translation, post-translational modification, degradation	4847.59	5443.63	4677.41	3943.34	3480.8	4447.12	3857.2	3003.75	3059.98	1889.04	2416.54	3725.38	1996.38	1432.79	2066.95	1395.9	1214.67	1560.98
PA14_08880igr	rplB	761940	761955	50S ribosomal protein L2	Translation, post-translational modification, degradation	2.2907	4.22542	6.95368	5.80163	5.93216	4.11592	2.95441	3.23743	5.66522	3.60519	4.79281	6.74596	2.53869	0.978311	0.493266	3.46325	3.86427	1.23026
PA14_08890	rpsS	761956	762231	30S ribosomal protein S19	Translation, post-translational modification, degradation	958.522	1052.65	881.101	934.903	722.95	933.977	758.44	559.245	718.3	472.112	658.706	857.165	435.287	381.433	513.49	365.951	327.727	334.296
PA14_08890igr	rpsS	762232	762243	30S ribosomal protein S19	Translation, post-translational modification, degradation	1.37442	5.95007	2.92256	6.81061	3.69685	2.09996	3.46088	2.40732	1.94478	2.26373	2.7014	0.963709	0.585851	1.63052	1.80864	2.83357	0.920065	0.335527
PA14_08900	rplV	762244	762576	50S ribosomal protein L22	Translation, post-translational modification, degradation	778.015	1333.08	1229.59	971.563	763.701	1005.54	1033.62	769.429	714.241	475.466	567.207	637.654	284.138	244.252	396.421	281.153	278.412	333.402
PA14_08900igr	rplV	762577	762588	50S ribosomal protein L22	Translation, post-translational modification, degradation	3.02373	9.05446	9.37235	12.8645	3.8688	6.46787	5.31794	4.06754	3.97411	4.27593	4.61853	4.60439	0.585851	1.41312	1.80864	0.944524	1.65612	4.36185
PA14_08910	rpsC	762589	763275	30S ribosomal protein S3	Translation, post-translational modification, degradation	721.938	1133.36	1030.66	1009.9	700.253	864.763	868.175	646.407	736.733	561.488	720.229	813.691	379.827	302.95	427.333	365.321	345.392	355.994
PA14_08910igr	rpsC	763276	763286	30S ribosomal protein S3	Translation, post-translational modification, degradation	0.0916281	1.63843	1.91478	4.45633	1.97739	0.587988	1.94147	0.747099	3.63589	3.77288	2.87569	1.39202	0.195284	2.71753	0.164422	0.524736	1.65612	0.335527
PA14_08920	rplP	763287	763700	50S ribosomal protein L16	Translation, post-translational modification, degradation	397.941	701.333	631.777	504.069	490.994	502.058	523.268	419.288	366.887	278.941	319.898	370.814	190.792	155.769	204.377	191.738	187.877	192.928
PA14_08930	rpmC	763701	763891	50S ribosomal protein L29	Translation, post-translational modification, degradation	1936.19	2660.37	1812.89	2005.93	1461.8	2117.68	1847.18	1380.39	1562.5	1134.63	1485.86	1769.9	936.775	690.796	1085.68	793.085	759.054	815.889
PA14_08930igr	rpmC	763892	763893	50S ribosomal protein L29	Translation, post-translational modification, degradation	49.5708	45.4448	29.5279	17.0686	16.5929	25.7875	15.9538	25.4844	18.5177	9.80948	15.7727	24.7352	8.00663	10.544	15.9489	16.0569	6.07243	9.2829
PA14_08940	rpsQ	763894	764160	30S ribosomal protein S17	Translation, post-translational modification, degradation	447.237	781.702	693.654	596.391	422.559	640.319	542.683	418.126	534.307	386.762	519.802	706.184	347.8	286.863	412.535	271.498	296.445	294.257
PA14_08940igr	rpsQ	764161	764183	30S ribosomal protein S17	Translation, post-translational modification, degradation	30.6954	41.3056	43.6368	34.8939	16.7648	28.8114	34.3556	29.967	30.3555	23.8949	34.0725	38.8696	23.6293	11.4136	27.7873	20.4647	10.8568	14.875
PA14_08950	rplN	764184	764552	50S ribosomal protein L14	Translation, post-translational modification, degradation	2968.48	3127.07	2566.11	1997.02	1315.82	2596.14	2308.41	1842.1	1902.75	1170.51	1654.39	2721.62	1158.62	850.37	1319.82	1139.62	810.945	954.35
PA14_08950igr	rplN	764553	764564	50S ribosomal protein L14	Translation, post-translational modification, degradation	37.1094	46.1346	42.4275	49.3559	30.0047	36.2033	38.4073	26.3145	46.2519	43.5138	57.6009	54.0748	18.9425	12.0658	30.7469	29.7	16.0091	19.5724
PA14_08960	rplX	764565	764879	50S ribosomal protein L24	Translation, post-translational modification, degradation	1076.17	1605.57	1425.5	1320.17	1153.5	1347.42	1242.12	907.227	1068.7	817.205	1047.36	1150.78	571.204	422.957	577.943	523.581	529.037	544.783
PA14_08960igr	rplX	764880	764898	50S ribosomal protein L24	Translation, post-translational modification, degradation	0.0916281	8.70953	6.75212	2.60653	1.97739	1.25997	5.99323	3.73549	2.283	0.419208	1.13285	2.24865	1.36698	0.108701	0.493266	0.314841	0.184013	0.559211
PA14_08970	rplE	764899	765438	50S ribosomal protein L5	Translation, post-translational modification, degradation	3047.09	4808.26	4135.02	3380.67	2817.26	3708.78	3372.17	2639.83	2409.58	1808.55	2229.01	2781.58	1368.35	984.072	1328.04	1287.6	1206.57	1542.42
PA14_08970igr	rplE	765439	765451	50S ribosomal protein L5	Translation, post-translational modification, degradation	16.9512	45.6172	33.7606	22.1135	21.7513	27.9714	26.0832	25.1523	12.937	9.30643	13.6813	17.8821	4.49152	4.89156	9.04321	7.87103	8.28058	7.49343
PA14_08980	rpsN	765452	765757	30S ribosomal protein S14	Translation, post-translational modification, degradation	537.582	736.171	662.212	525.09	476.378	588.576	607.005	492.67	486.279	343.835	486.34	562.485	287.262	226.859	348.081	270.029	246.761	277.033
PA14_08980igr	rpsN	765758	765946	30S ribosomal protein S14	Translation, post-translational modification, degradation	479.124	1138.88	1014.73	944.825	793.448	700.966	563.448	437.717	385.151	396.152	507.777	414.073	134.16	117.941	182.344	168.23	163.588	137.23
PA14_08990	rpsH	765947	766339	30S ribosomal protein S8	Translation, post-translational modification, degradation	2908.74	3951.63	3909.28	3288.18	2897.9	4185.89	2732.66	1963.96	2220.01	1908.82	2416.71	3673.12	1490.99	1253.65	1739.09	1301.87	1353.78	1360.78
PA14_08990igr	rpsH	766340	766350	30S ribosomal protein S8	Translation, post-translational modification, degradation	164.473	117.018	139.779	119.816	108.412	150.441	94.7944	57.5266	102.566	63.9712	112.849	183.64	130.254	75.7648	110.327	64.1227	63.1165	79.0725
PA14_09000	rplF	766351	766884	50S ribosomal protein L6	Translation, post-translational modification, degradation	890.717	1281.16	1260.03	934.063	811.33	1022.85	772.283	633.789	669.088	509.17	703.323	851.383	449.738	405.347	502.967	353.987	396.916	382.612
PA14_09000igr	rplF	766885	766894	50S ribosomal protein L6	Translation, post-translational modification, degradation	98.8668	98.5643	69.436	88.0334	63.8782	78.3704	60.5232	44.2449	68.7437	61.7913	80.6064	79.9878	41.5954	36.6323	42.5853	32.2188	28.89	27.1777
PA14_09010	rplR	766895	767245	50S ribosomal protein L18	Translation, post-translational modification, degradation	810.268	1244.6	1262.44	986.866	941.666	1082.49	1011.17	709.495	789.157	530.466	708.9	920.984	516.916	379.911	525.986	365.531	324.783	422.875
PA14_09010igr	rplR	767246	767248	50S ribosomal protein L18	Translation, post-translational modification, degradation	1.19117	4.39788	3.93034	3.78367	0.429867	0.587988	0.928529	1.74323	2.79033	1.59299	1.82998	1.60618	0.976418	2.50013	1.15095	0.524736	0.920065	1.23026
PA14_09020	rpsE	767249	767749	30S ribosomal protein S5	Translation, post-translational modification, degradation	1651.78	2155.91	1833.86	1796.57	1258.91	1884.84	1631.93	1270.98	1472.03	1037.21	1362.64	1676.75	1009.81	797.324	1107.38	733.685	659.687	693.086
PA14_09020igr	rpsE	767750	767751	30S ribosomal protein S5	Translation, post-translational modification, degradation	107.297	82.3525	69.2344	72.2261	57.5162	77.1944	63.2244	51.0518	57.7515	40.9986	43.8324	80.6303	52.9218	39.2411	67.9063	30.1198	29.2581	26.0592
PA14_09030	rpmD	767752	767928	50S ribosomal protein L30	Translation, post-translational modification, degradation	1452.03	1505.54	1219.92	1089.78	865.15	1313.82	964.404	857.088	1030.48	664.948	892.421	1346.94	782.501	619.271	899.224	554.226	475.306	536.06
PA14_09030igr	rpmD	767929	767931	50S ribosomal protein L30	Translation, post-translational modification, degradation	50.1206	57.5174	76.2889	35.5665	39.8057	65.4347	64.575	45.9051	38.3037	34.4589	29.1926	45.5085	29.4878	25.11	37.3238	20.6746	18.9533	21.1382
PA14_09040	rplO	767932	768366	50S ribosomal protein L15	Translation, post-translational modification, degradation	4574.9	7128.97	5217.37	4783.49	4791.38	4985.05	4289.21	3332.64	3651.36	2549.54	3349.65	4675.38	2385.78	1960.86	2620.39	2132.84	1601.83	1978.15
PA14_09050	secY	768367	769695	preprotein translocase subunit SecY	Protein secretion/export apparatus	8515.83	12879.5	13837.7	10551.8	10014.4	11781.4	8530.57	6313.23	6342.77	6112.98	7489.94	10133.4	4267.14	3240.93	4626.67	4456.79	3877.71	4604.88
PA14_09050igr	secY	769696	769723	preprotein translocase subunit SecY	Protein secretion/export apparatus	19.1503	41.6505	29.3264	19.0865	25.1902	21.4196	19.6679	16.3532	10.7386	18.8644	21.6984	13.599	4.49152	6.19597	6.41246	9.96998	15.2731	10.4013
PA14_09070	rpmJ	769724	769840	50S ribosomal protein L36	Translation, post-translational modification, degradation	16.768	122.192	112.166	70.2081	69.3805	58.5468	58.4973	63.8354	13.9517	28.087	28.844	16.1689	9.56889	7.71779	14.3047	22.7735	16.3772	20.2434
PA14_09070igr	rpmJ	769841	769970	50S ribosomal protein L36	Translation, post-translational modification, degradation	351.394	870.004	725.299	507.264	446.288	488.618	348.874	263.062	172.578	161.395	196.505	209.125	77.5276	60.3292	61.3294	96.4464	85.9341	107.033
PA14_09080	rpsM	769971	770327	30S ribosomal protein S13	Translation, post-translational modification, degradation	1634.19	2612.95	2506.85	1899.49	1492.07	2261.15	1716.51	1318.3	1419.1	1139.49	1417.89	2014.47	949.664	744.277	1136.32	1082.11	862.101	881.429
PA14_09080igr	rpsM	770328	770345	30S ribosomal protein S13	Translation, post-translational modification, degradation	37.6592	47.8593	58.552	33.3804	41.3532	49.475	46.6797	36.2758	37.1199	19.5351	26.404	27.0909	37.2992	26.197	32.0623	19.6251	20.4254	28.5198
PA14_09090	rpsK	770346	770735	30S ribosomal protein S11	Translation, post-translational modification, degradation	1681.1	2817.49	2622.95	1571.4	1489.49	2073.33	1575.38	1323.61	1066.84	830.955	1031.33	1679.74	799.686	616.01	929.478	975.483	709.002	836.244
PA14_09090igr	rpsK	770736	770751	30S ribosomal protein S11	Translation, post-translational modification, degradation	30.1457	32.1649	21.6673	25.1404	30.5205	28.4754	25.5768	15.191	23.591	20.2058	25.0098	27.9475	16.5991	21.4141	20.8816	9.76008	17.8493	13.3092
PA14_09100	rpsD	770752	771372	30S ribosomal protein S4	Translation, post-translational modification, degradation	2057.88	3743.98	3887.71	3404.72	3367.66	2974.8	2794.28	2099.43	2135.79	1928.95	2360.94	2673.22	1508.57	1246.91	1422.41	1469.57	1504.67	1502.82
PA14_09100igr	rpsD	771373	771394	30S ribosomal protein S4	Translation, post-translational modification, degradation	20.9828	45.2723	67.8235	43.302	63.7062	35.6993	30.135	36.6078	15.8119	12.157	16.4698	12.7424	8.00663	4.02195	13.3182	10.1799	8.64861	15.3224
PA14_09115	rpoA	771395	772396	DNA-directed RNA polymerase subunit alpha	Transcription, RNA processing and degradation	4150.66	7014.1	6663.33	4873.45	4392.29	6070.81	4729.34	3696.56	3733.21	2886.58	4048.88	4898.32	2684.17	2069.35	2632.89	2659.46	2588.14	2764.63
PA14_09115igr	rpoA	772397	772439	DNA-directed RNA polymerase subunit alpha	Transcription, RNA processing and degradation	133.869	223.775	170.819	215.837	133.689	138.345	213.646	155.646	236.84	117.127	184.305	197.56	163.062	148.812	173.465	151.019	135.618	123.586
PA14_09130	rplQ	772440	772829	50S ribosomal protein L17	Translation, post-translational modification, degradation	641.672	756.349	726.71	888.995	740.316	736.749	639.25	460.296	663.169	597.037	780.531	823.328	502.855	437.088	495.732	398.484	571.728	414.823
PA14_09130igr	rplQ	772830	773109	50S ribosomal protein L17	Translation, post-translational modification, degradation	8.70467	10.0893	21.2641	8.49224	11.0906	12.8517	15.785	16.5192	6.51078	10.1448	12.8099	13.3848	19.7236	17.5009	20.5528	20.2548	24.1057	19.125
PA14_09150	katA	773110	774558	catalase	Adaptation, Protection	27.3968	44.41	65.4049	35.2302	52.3578	65.0987	130.923	135.557	143.153	123.163	162.346	209.125	728.993	699.71	855.817	696.954	897.431	722.389
PA14_09150igr	katA	774559	774688	catalase	Adaptation, Protection	0.824653	1.29349	1.10856	1.59755	0.0859733	1.09198	7.00618	5.72776	5.83433	3.94056	3.74711	6.74596	10.35	4.02195	11.3451	4.72262	4.96835	4.58553
PA14_09160	bfrA	774689	775153	bacterioferritin	Transport of small molecules	11.087	11.6415	19.047	11.351	14.1856	22.0916	46.6797	33.1214	46.421	30.6022	38.7782	60.7136	67.7634	64.8946	69.2217	63.493	87.0381	74.5988
PA14_09160igr	bfrA	775154	775224	bacterioferritin	Transport of small molecules	0.274884	0.086233	0.100778	0.0840816	0.77376	0.587988	0.0844118	0.083011	0.0845556	0.0838417	0.784278	0.107079	0.195284	0.108701	0.493266	0.104947	0.184013	0.111842
PA14_09180	uvrA	775225	778062	excinuclease ABC subunit A	DNA replication, recombination, modification and repair	131.303	210.495	194.401	138.651	142.286	193.784	192.881	173.41	168.012	107.904	143.523	187.281	159.937	131.202	156.694	147.87	137.09	156.467
PA14_09180igr	uvrA	778063	778275	excinuclease ABC subunit A	DNA replication, recombination, modification and repair	4.48978	17.8502	6.95368	5.96979	7.13579	10.1638	7.175	4.5656	7.35634	4.44361	10.0213	9.95832	1.75755	0.978311	0.493266	5.3523	1.28809	2.34869
PA14_09195		778276	779664	major facilitator transporter	Hypothetical, unclassified, unknown	87.8714	161.169	237.332	160.344	172.548	261.991	90.9115	50.3877	81.7652	148.819	201.908	319.202	46.2822	43.1544	42.2565	106.731	113.168	112.178
PA14_09195igr		779665	779680	major facilitator transporter	Hypothetical, unclassified, unknown	0.0916281	1.29349	0.50389	0.924898	1.63349	1.59597	0.759706	0.249033	0.930111	0.419208	0.609994	1.82034	0.195284	0.108701	1.80864	0.524736	0.184013	0.559211
PA14_09200	ssb	779681	780178	single-stranded DNA-binding protein	DNA replication, recombination, modification and repair	71.1951	110.464	93.8242	53.0555	73.8511	77.1944	83.8209	60.0169	64.1777	56.2578	61.4351	64.5685	67.3728	66.1991	86.6504	123.943	90.7184	112.401
PA14_09200igr	ssb	780179	780266	single-stranded DNA-binding protein	DNA replication, recombination, modification and repair	0.458141	1.46596	2.721	1.76571	0.945707	1.76396	0.590882	0.747099	0.591889	0.419208	0.958562	0.535394	0.195284	0.108701	0.493266	0.314841	0.184013	0.559211
PA14_09210	pchA	780267	781697	salicylate biosynthesis isochorismate synthase	Central intermediary metabolism	48.6545	95.6324	84.7542	82.6522	70.4122	78.0344	115.56	98.7001	85.6548	72.02	106.4	79.9878	368.5	354.04	347.424	333.417	406.117	367.178
PA14_09220	pchB	781698	781999	isochorismate-pyruvate lyase	Central intermediary metabolism	9.80421	27.8532	20.861	23.2906	15.0453	18.0596	29.7974	27.8087	23.591	19.1997	19.607	18.0963	96.6654	81.1998	70.2082	82.8033	108.016	88.4672
PA14_09230	pchC	782000	782754	pyochelin biosynthetic protein PchC	Transport of small molecules	5.2228	12.6762	10.1786	7.48326	5.76021	9.15582	11.0579	14.859	5.66522	5.61739	12.1127	6.74596	37.6897	29.2406	27.1296	25.712	29.9941	25.3882
PA14_09240	pchD	782755	784394	pyochelin biosynthesis protein PchD	Central intermediary metabolism	39.8582	58.5522	39.6057	31.0261	30.3486	42.5871	56.6403	53.5421	42.0241	21.5473	30.4126	27.3051	288.824	287.732	354.658	152.068	152.179	153.559
PA14_09240igr	pchD	784395	784623	pyochelin biosynthesis protein PchD	Central intermediary metabolism	0.641397	0.603631	1.31011	1.42939	1.80544	2.77194	3.46088	1.57721	3.12856	0.0838417	0.609994	1.39202	4.49152	5.97857	7.39899	7.03146	3.12822	2.125
PA14_09260	pchR	784624	785514	transcriptional regulator PchR	Transcriptional regulators	3.02373	4.39788	7.35679	7.3151	8.33941	9.15582	12.5774	9.54626	12.0914	10.6479	9.84705	11.8857	41.2048	31.6321	49.1622	25.5021	23.7377	24.9408
PA14_09260igr	pchR	785515	785707	transcriptional regulator PchR	Transcriptional regulators	8.70467	13.5386	9.97701	4.62449	4.90048	4.28391	14.4344	10.3764	3.805	1.59299	1.30713	1.60618	8.39719	6.41337	9.37205	3.67315	5.33638	6.82238
PA14_09270	pchE	785708	790024	dihydroaeruginoic acid synthetase	Transport of small molecules	324.089	607.684	566.473	438.149	377.337	413.188	612.914	489.516	401.385	311.639	372.881	347.685	924.277	757.539	856.474	892.365	756.477	792.178
PA14_09280	pchF	790025	795450	pyochelin synthetase	Transport of small molecules	199.841	324.322	343.955	223.069	236.169	259.807	291.643	252.436	213.165	181.182	218.988	269.089	545.818	458.393	553.28	548.139	590.13	550.376
PA14_09290	pchG	795451	796496	pyochelin biosynthetic protein PchG	Central intermediary metabolism	81.0909	83.9047	93.8242	70.04	67.4891	81.3944	92.9373	79.7736	68.9128	52.0657	86.3577	84.6993	174.779	128.376	141.239	155.217	205.911	173.691
PA14_09300		796497	798205	ABC transporter ATP-binding protein	Transport of small molecules	113.711	160.652	160.338	85.3428	96.3761	144.057	121.3	114.804	105.61	71.6846	107.795	133.527	257.188	185.77	247.126	256.806	261.114	259.362
PA14_09320		798206	799926	ABC transporter ATP-binding protein	Transport of small molecules	61.4825	95.9773	101.483	42.4612	72.6475	82.4023	80.4444	63.0053	68.0672	47.2029	62.3065	80.6303	143.143	91.8525	119.535	120.374	129.729	118.217
PA14_09320igr		799927	800017	ABC transporter ATP-binding protein	Transport of small molecules	49.9373	100.116	66.4126	77.1028	44.6202	55.0189	82.6391	67.82	55.8912	24.0626	33.5497	66.2817	120.881	97.505	125.454	77.9757	66.7967	73.2567
PA14_09340	fptA	800018	802180	Fe(III)-pyochelin outer membrane receptor	Transport of small molecules	95.5682	154.271	124.461	116.453	103.598	129.273	136.831	113.642	107.639	74.5352	108.492	124.318	238.441	216.207	263.568	230.989	227.992	200.309
PA14_09350		802181	802461	hypothetical protein	Hypothetical, unclassified, unknown	39.8582	63.3812	73.064	34.8939	32.4119	69.2986	50.7315	45.075	43.7152	28.087	44.5296	45.2943	108.773	104.462	97.8311	94.1376	96.9748	97.1909
PA14_09350igr		802462	802792	hypothetical protein	Hypothetical, unclassified, unknown	37.6592	48.2042	51.0944	32.0351	28.6291	47.1231	34.3556	27.8087	40.6712	34.962	48.3638	39.0837	66.2011	57.0682	75.4697	77.1361	81.5178	64.533
PA14_09370		802793	803968	hypothetical protein	Membrane proteins	32.3447	56.8275	48.2726	33.7167	42.5568	54.0109	30.8103	25.4844	27.3115	25.5717	48.1895	47.0076	48.6256	40.5456	54.0948	55.9368	50.2355	54.2435
PA14_09380		803969	805205	transporter	Transport of small molecules	66.9802	92.0106	97.8554	59.1094	56.1406	77.8664	78.2497	81.2678	75.6772	47.7059	83.2206	99.9045	151.345	141.638	162.942	153.118	144.45	149.086
PA14_09380igr		805206	805309	transporter	Transport of small molecules	2.47396	3.88048	2.51945	1.76571	3.18101	2.77194	6.16206	8.05207	4.81967	6.79118	5.48995	6.31764	12.6934	8.8048	7.39899	6.40177	10.1207	9.73027
PA14_09400	phzS	805310	806518	hypothetical protein	Putative enzymes	23.5484	18.885	26.303	18.4139	16.077	16.3797	647.185	546.295	610.407	280.786	445.034	684.554	1406.63	846.022	1340.53	867.388	764.942	1102.43
PA14_09400igr	phzS	806519	806855	hypothetical protein	Putative enzymes	0.274884	1.12103	1.10856	0.0840816	0.25792	0.251995	12.4085	7.38798	6.849	8.30033	9.67276	15.3123	21.6765	10.544	12.3317	15.2173	13.801	19.125
PA14_09410	phzG1	806856	807503	pyrodoxamine 5'-phosphate oxidase	Secreted Factors (toxins, enzymes, alginate)	1.92419	1.63843	2.31789	1.93388	0.945707	3.61193	108.976	85.0863	100.198	64.8096	83.9178	125.389	310.306	247.73	281.326	285.981	256.698	259.586
PA14_09410igr	phzG1	807504	807525	pyrodoxamine 5'-phosphate oxidase	Secreted Factors (toxins, enzymes, alginate)	0.0916281	0.431165	0.100778	0.0840816	0.0859733	0.0839983	4.305	6.22582	3.805	4.10824	3.39854	6.31764	15.0368	11.1962	15.2912	15.4272	16.3772	12.6382
PA14_09420	phzF1	807526	808362	phenazine biosynthesis protein	Secreted Factors (toxins, enzymes, alginate)	1.00791	0.776097	1.31011	2.10204	1.46155	1.59597	50.7315	45.573	45.0681	26.0748	40.521	44.0094	134.941	105.984	112.629	127.091	134.882	142.375
PA14_09420igr	phzF1	808363	808375	phenazine biosynthesis protein	Secreted Factors (toxins, enzymes, alginate)	0.0916281	0.086233	0.100778	0.0840816	0.0859733	0.0839983	0.590882	0.083011	0.0845556	0.0838417	0.087142	0.107079	0.585851	0.108701	0.493266	0.314841	0.920065	0.335527
PA14_09440	phzE1	808376	810259	phenazine biosynthesis protein PhzE	Secreted Factors (toxins, enzymes, alginate)	3.39024	3.53555	7.96146	3.44735	1.97739	4.9559	206.556	180.715	168.012	113.438	141.954	200.987	798.514	539.702	663.772	675.335	603.379	624.863
PA14_09450	phzD1	810260	810879	phenazine biosynthesis protein PhzD	Secreted Factors (toxins, enzymes, alginate)	1.00791	2.15582	3.12412	0.420408	1.2896	1.42797	87.535	75.955	80.7506	46.1968	57.9494	82.986	414.587	254.035	365.839	303.822	245.289	266.744
PA14_09460	phzC1	810880	812093	phenazine biosynthesis protein PhzC	Secreted Factors (toxins, enzymes, alginate)	1.92419	1.12103	2.11634	0.588571	1.80544	1.09198	94.7944	83.26	119.308	77.0505	83.3949	106.757	238.441	154.899	223.121	191.528	155.491	176.152
PA14_09460igr	phzC1	812094	812128	phenazine biosynthesis protein PhzC	Secreted Factors (toxins, enzymes, alginate)	0.0916281	0.086233	0.302334	0.0840816	0.0859733	0.587988	3.46088	2.73936	8.03278	3.94056	5.83851	8.0309	6.05379	4.67415	11.3451	5.77209	6.80848	7.71711
PA14_09470	phzB1	812129	812617	phenazine biosynthesis protein	Secreted Factors (toxins, enzymes, alginate)	1.92419	0.603631	1.71322	0.0840816	1.2896	0.923981	120.624	101.19	128.947	67.4925	90.5406	107.614	178.294	112.288	179.384	119.535	108.752	104.349
PA14_09470igr	phzB1	812618	812646	phenazine biosynthesis protein	Secreted Factors (toxins, enzymes, alginate)	0.0916281	0.086233	0.100778	0.0840816	0.0859733	0.0839983	0.0844118	0.083011	0.0845556	0.0838417	0.087142	0.107079	0.195284	0.108701	0.164422	0.104947	0.184013	0.111842
PA14_09480	phzA1	812647	813135	phenazine biosynthesis protein	Secreted Factors (toxins, enzymes, alginate)	0.641397	1.46596	0.100778	0.0840816	0.25792	1.59597	18.3174	18.3454	20.547	26.4101	38.6039	32.659	61.5143	60.3292	84.3485	78.1856	62.7484	69.2303
PA14_09480igr	phzA1	813136	813830	phenazine biosynthesis protein	Secreted Factors (toxins, enzymes, alginate)	0.458141	0.086233	0.907001	0.0840816	0.601813	0.755985	29.4597	18.8435	25.7895	27.2485	27.7983	30.3033	33.0029	23.3708	28.1162	25.5021	23.0016	33.8882
PA14_09490	phzM	813831	814835	phenazine-specific methyltransferase	Putative enzymes	9.07119	9.05446	23.8844	12.5282	14.3575	11.0038	390.236	315.691	334.248	234.002	254.193	325.198	256.017	175.987	253.045	261.843	173.892	200.757
PA14_09490igr	phzM	814836	814845	phenazine-specific methyltransferase	Putative enzymes	0.0916281	0.086233	0.100778	0.0840816	0.0859733	0.0839983	2.78559	1.07914	0.761	0.922258	1.13285	0.963709	1.75755	0.760909	0.164422	0.314841	0.184013	1.00658
PA14_09500	opmD	814846	816309	outer membrane protein	Membrane proteins	2.84047	5.60514	7.35679	2.43837	5.24437	6.80386	38.745	29.1369	28.157	26.4101	34.7697	36.9422	264.219	217.729	228.382	322.922	311.902	289.783
PA14_09520	mexI	816310	819395	RND efflux transporter	Transport of small molecules	4.48978	8.70953	17.6361	5.96979	11.0906	12.1798	11.0579	10.8744	4.31233	9.47411	11.4156	15.0981	385.685	323.604	347.753	496.295	545.599	556.862
PA14_09520igr	mexI	819396	819407	RND efflux transporter	Transport of small molecules	0.0916281	0.086233	0.100778	0.0840816	0.25792	0.0839983	0.422059	0.083011	0.0845556	0.0838417	0.087142	0.107079	2.92925	0.543506	2.46633	1.994	3.86427	3.91448
PA14_09530	mexH	819408	820520	RND efflux membrane fusion protein	Transport of small molecules	0.458141	1.81089	5.54279	1.42939	1.63349	3.27593	2.11029	4.23356	2.11389	2.76678	2.35283	6.31764	237.27	180.77	183.988	112.398	147.394	144.836
PA14_09530igr	mexH	820521	820527	RND efflux membrane fusion protein	Transport of small molecules	0.0916281	0.086233	0.100778	0.0840816	0.0859733	0.0839983	0.0844118	0.083011	0.0845556	0.0838417	0.087142	0.107079	0.195284	0.108701	0.164422	0.104947	1.28809	0.111842
PA14_09540	mexG	820528	820974	hypothetical protein	Membrane proteins	1.74093	2.50076	4.93812	1.42939	3.18101	4.7879	3.79853	0.747099	2.79033	5.78508	4.26996	12.7424	286.481	245.339	237.261	129.82	144.45	122.467
PA14_09540igr	mexG	820975	821624	hypothetical protein	Membrane proteins	0.641397	0.603631	3.32567	0.252245	0.429867	3.27593	1.435	0.747099	0.591889	1.42531	1.82998	0.321236	2.14812	5.32636	4.43939	3.46325	2.76019	3.46711
PA14_09550		821625	822791	hypothetical protein	Carbon compound catabolism	7.78839	9.22693	8.96923	6.64245	10.0589	15.2037	22.5379	15.025	16.4883	12.157	24.3126	29.6608	39.252	37.5019	43.243	35.787	28.522	38.8093
PA14_09550igr		822792	822870	hypothetical protein	Carbon compound catabolism	0.0916281	0.258699	0.100778	0.588571	0.0859733	0.0839983	0.422059	0.415055	0.0845556	0.586892	0.087142	0.107079	0.195284	0.326104	0.164422	0.314841	0.184013	0.111842
PA14_09570		822871	823725	LysR family transcriptional regulator	Transcriptional regulators	0.824653	4.57035	5.34123	3.61551	4.21269	4.9559	3.12324	3.23743	5.83433	2.09604	2.17855	2.24865	2.92925	2.06532	3.78171	3.04347	0.552039	3.24342
PA14_09570igr		823726	823832	LysR family transcriptional regulator	Transcriptional regulators	0.0916281	0.948563	2.11634	0.252245	0.601813	0.587988	1.60382	0.415055	0.253667	0.0838417	0.43571	1.60618	1.75755	1.63052	0.493266	0.104947	0.552039	0.782896
PA14_09580		823833	824888	hypothetical protein	Putative enzymes	11.2703	27.5083	24.0859	22.4498	19.8598	21.9236	28.6156	31.2951	39.6566	20.7089	24.8355	42.9386	54.8747	38.5889	60.6717	40.8244	36.6186	30.5329
PA14_09580igr		824889	824983	hypothetical protein	Putative enzymes	5.2228	14.4009	21.8688	11.1829	7.13579	15.2037	37.9009	25.1523	27.9879	19.3674	20.8269	26.6626	47.4539	28.1536	37.3238	33.8979	26.6819	33.2171
PA14_09600	ddlA	824984	826024	D-alanine--D-alanine ligase	Cell wall / LPS / capsule	25.9308	44.2375	41.6213	29.6808	36.8826	60.7308	39.7579	38.7661	43.2079	39.9925	51.5009	45.9368	48.6256	42.937	49.1622	51.3191	48.3954	62.9672
PA14_09600igr	ddlA	826025	826063	D-alanine--D-alanine ligase	Cell wall / LPS / capsule	2.2907	0.776097	2.721	0.756734	0.945707	0.923981	0.759706	1.57721	1.43744	0.251525	1.82998	0.963709	1.36698	1.84792	0.493266	0.944524	1.65612	0.559211
PA14_09610		826064	826930	hypothetical protein	Hypothetical, unclassified, unknown	51.0369	94.2526	61.7769	69.031	55.6247	82.0664	15.9538	13.1987	7.86367	14.84	16.4698	24.521	22.4576	20.3271	13.3182	25.0824	29.2581	32.0987
PA14_09610igr		826931	827137	hypothetical protein	Hypothetical, unclassified, unknown	12.3698	24.9213	27.1093	9.1649	15.2173	26.6275	1.435	2.73936	0.761	1.59299	3.22425	0.963709	6.44436	1.63052	0.82211	2.83357	4.2323	7.9408
PA14_09630		827138	828919	acyl-CoA dehydrogenase	Fatty acid and phospholipid metabolism	128.738	236.709	233.502	160.68	178.911	279.63	30.3038	23.3261	18.0103	16.0138	24.1383	32.4449	58.7803	49.0243	48.1756	58.4555	54.2838	65.8751
PA14_09630igr		828920	829036	acyl-CoA dehydrogenase	Fatty acid and phospholipid metabolism	1.37442	11.8139	12.5972	8.15592	10.4028	19.4036	0.590882	2.07527	1.43744	0.586892	1.82998	1.82034	2.14812	1.19571	4.11055	1.994	4.2323	2.79606
PA14_09660		829037	830659	acyl-CoA synthetase	Fatty acid and phospholipid metabolism	165.939	358.298	613.435	184.055	371.663	659.303	4.64265	5.56174	5.66522	8.46801	14.727	9.53001	5.27266	8.37	9.37205	13.3283	15.6411	13.5329
PA14_09660igr		830660	830904	acyl-CoA synthetase	Fatty acid and phospholipid metabolism	1.37442	2.84569	6.14745	2.2702	3.18101	5.1239	0.0844118	0.083011	0.0845556	0.0838417	0.609994	0.107079	0.195284	0.108701	0.164422	0.524736	0.184013	0.559211
PA14_09680		830905	833181	two-component sensor	Two-component regulatory systems	8.15491	31.6475	28.5201	19.9273	24.1585	30.4914	3.46088	3.23743	3.46678	6.12044	3.74711	4.60439	4.88209	5.10896	3.45286	9.96998	6.07243	7.49343
PA14_09680igr		833182	833183	two-component sensor	Two-component regulatory systems	0.0916281	0.776097	0.100778	0.0840816	0.0859733	0.0839983	0.0844118	0.083011	0.0845556	0.0838417	0.087142	0.107079	0.195284	0.108701	0.164422	0.104947	0.184013	0.111842
PA14_09690		833184	833828	two-component response regulator	Two-component regulatory systems	24.4647	29.4054	32.5513	26.4857	29.4889	39.2272	9.36971	8.88217	14.7972	6.28813	12.4613	21.0945	24.801	17.0661	13.9759	8.50072	17.1132	13.0855
PA14_09690igr		833829	833832	two-component response regulator	Two-component regulatory systems	0.0916281	0.086233	0.100778	0.0840816	0.0859733	0.0839983	0.0844118	0.083011	0.0845556	0.0838417	0.087142	0.107079	0.195284	0.108701	0.164422	0.104947	0.184013	0.111842
PA14_09700		833833	835038	monooxygenase	Biosynthesis of cofactors, prosthetic groups and carriers	17.501	30.9576	32.1482	21.609	21.0635	39.0592	63.2244	46.4031	47.0975	30.2668	38.9525	40.3687	78.6993	55.3289	77.1139	62.4435	58.7001	64.7566
PA14_09700igr		835039	835205	monooxygenase	Biosynthesis of cofactors, prosthetic groups and carriers	0.274884	0.086233	0.100778	0.0840816	0.25792	0.0839983	0.422059	0.083011	0.422778	0.0838417	0.784278	1.17787	0.195284	0.108701	0.164422	0.104947	0.552039	0.559211
PA14_09710		835206	836696	aldehyde dehydrogenase	Carbon compound catabolism	0.458141	2.15582	5.34123	1.59755	0.601813	4.11592	2.95441	2.57334	2.283	3.26983	4.09567	1.82034	0.976418	2.06532	0.82211	1.15442	4.2323	5.48027
PA14_09730		836697	837600	dihydrodipicolinate synthase	Amino acid biosynthesis and metabolism	1.74093	1.46596	4.53501	2.43837	0.429867	1.76396	1.435	0.747099	2.45211	2.09604	0.609994	4.81854	4.49152	1.19571	2.13749	2.62368	2.02414	0.335527
PA14_09730igr		837601	837664	dihydrodipicolinate synthase	Amino acid biosynthesis and metabolism	0.0916281	1.46596	0.50389	0.0840816	0.0859733	0.0839983	0.0844118	0.083011	0.0845556	0.0838417	0.087142	0.535394	0.195284	0.543506	1.15095	0.104947	0.184013	0.111842
PA14_09740		837665	838993	MFS transporter	Transport of small molecules	2.47396	1.98336	3.32567	2.77469	2.66517	3.44393	2.11029	3.23743	3.46678	4.44361	5.48995	6.31764	2.53869	3.36974	7.72783	3.04347	5.7044	4.80922
PA14_09740igr		838994	839128	MFS transporter	Transport of small molecules	0.824653	0.603631	1.31011	0.420408	1.63349	1.25997	1.60382	2.57334	0.930111	0.586892	0.609994	0.107079	2.92925	2.50013	0.82211	1.57421	0.552039	1.00658
PA14_09750		839129	840448	oxidoreductase	Putative enzymes	10.5372	10.2617	10.9848	8.82857	9.19915	16.2117	12.0709	9.21422	9.72389	10.6479	15.5984	21.5228	8.00663	12.0658	6.7413	15.2173	8.64861	14.204
PA14_09750igr		840449	840541	oxidoreductase	Putative enzymes	0.0916281	0.603631	0.100778	0.0840816	0.0859733	0.0839983	0.0844118	0.083011	0.0845556	0.251525	0.087142	0.107079	0.195284	0.543506	0.164422	0.104947	0.184013	0.335527
PA14_09760		840542	841270	GntR family transcriptional regulator	Transcriptional regulators	4.85629	12.3313	13.8066	8.99673	9.37109	13.5237	11.9021	10.0443	11.0768	10.9833	14.9013	22.3795	20.1142	7.28298	11.3451	13.958	15.6411	10.625
PA14_09760igr		841271	841578	GntR family transcriptional regulator	Transcriptional regulators	0.824653	2.67322	0.50389	1.76571	0.77376	4.45191	2.61676	3.56947	4.81967	4.77898	6.70993	7.38843	4.88209	5.32636	4.11055	5.98199	5.33638	6.82238
PA14_09770	souR	841579	842601	sarcosine oxidation and utilization regulator SouR	Transcriptional regulators	7.60514	9.39939	9.5739	8.66041	12.4661	16.7157	12.0709	12.8667	13.4443	19.0321	33.2011	32.0165	21.2859	19.6749	35.6796	35.5771	29.6261	28.7435
PA14_09770igr	souR	842602	842626	sarcosine oxidation and utilization regulator SouR	Transcriptional regulators	1.37442	0.948563	0.705445	0.0840816	0.601813	2.60395	0.422059	0.083011	0.591889	1.92836	2.17855	0.749551	0.195284	0.108701	0.493266	0.944524	0.184013	1.67763
PA14_09780		842627	843094	hypothetical protein	Hypothetical, unclassified, unknown	3.02373	4.91528	9.17079	3.27918	8.68331	11.8438	7.68147	9.71228	6.17256	4.94666	8.80134	9.53001	1.36698	2.71753	4.11055	6.82156	4.2323	5.48027
PA14_09780igr		843095	843097	hypothetical protein	Hypothetical, unclassified, unknown	0.0916281	0.086233	0.100778	0.0840816	0.0859733	0.0839983	0.0844118	0.083011	0.0845556	0.0838417	0.087142	0.107079	0.195284	0.108701	0.164422	0.104947	0.184013	0.111842
PA14_09790		843098	843736	transcriptional regulator	Transcriptional regulators	4.67304	8.3646	10.3801	6.81061	11.2625	12.8517	10.2138	10.2104	18.6868	16.3491	25.7069	21.5228	18.9425	13.1529	21.5393	23.4032	13.801	10.1776
PA14_09790igr		843737	843763	transcriptional regulator	Transcriptional regulators	1.00791	1.12103	0.907001	0.588571	0.945707	0.587988	0.928529	0.581077	0.591889	0.251525	0.784278	0.963709	0.585851	0.108701	0.164422	0.104947	1.28809	0.559211
PA14_09810		843764	844483	hypothetical protein	Hypothetical, unclassified, unknown	6.5056	4.22542	6.14745	2.10204	4.90048	6.63587	3.62971	3.90152	6.34167	4.94666	7.75564	7.81675	6.83492	2.93493	4.43939	4.72262	2.39217	1.45395
PA14_09810igr		844484	844783	hypothetical protein	Hypothetical, unclassified, unknown	3.5735	2.15582	9.77546	1.59755	4.90048	9.32381	2.61676	5.22969	3.63589	2.43141	7.0585	16.383	11.1312	8.8048	8.71437	7.66114	4.2323	9.05922
PA14_09820		844784	846427	acetolactate synthase	Amino acid biosynthesis and metabolism	14.7521	21.9894	39.2026	16.3959	29.4889	44.7711	40.2644	31.6272	37.7963	44.8553	52.5466	59.6429	78.6993	62.0684	52.7795	81.5439	59.8042	67.2172
PA14_09820igr		846428	846469	acetolactate synthase	Amino acid biosynthesis and metabolism	1.37442	1.12103	0.50389	0.588571	0.0859733	1.09198	1.435	2.40732	1.77567	1.76068	0.958562	5.24686	8.39719	2.28273	4.43939	1.36431	3.12822	3.69079
PA14_09850		846470	847765	porin	Membrane proteins	17.8675	27.1634	17.8377	11.6873	17.1087	21.9236	4.64265	6.0598	4.48145	6.62349	9.49848	7.60259	10.35	1.63052	1.15095	7.03146	7.17651	7.71711
PA14_09850igr		847766	848002	porin	Membrane proteins	0.0916281	0.258699	0.907001	0.0840816	1.11765	0.419992	0.0844118	1.24516	0.0845556	0.0838417	0.958562	0.535394	0.195284	0.760909	0.82211	0.524736	0.184013	0.335527
PA14_09870	eftM	848003	848746	SAM-dependent methyltransferase , EftM	Hypothetical, unclassified, unknown	4.12327	7.8472	2.31789	6.30612	5.58827	9.9958	5.14912	2.40732	1.60656	2.43141	3.92139	2.46281	1.36698	0.326104	1.80864	3.25336	2.02414	1.45395
PA14_09870igr	eftM	848747	848845	SAM-dependent methyltransferase , EftM	Hypothetical, unclassified, unknown	0.0916281	0.086233	0.100778	0.0840816	0.429867	0.0839983	0.0844118	0.083011	0.0845556	0.0838417	0.087142	0.107079	0.195284	0.108701	0.164422	0.104947	0.184013	0.111842
PA14_09880		848846	849247	hypothetical protein	Hypothetical, unclassified, unknown	1.92419	1.12103	0.705445	0.588571	0.0859733	0.0839983	0.759706	0.747099	0.761	1.08994	1.13285	0.535394	0.195284	0.108701	0.164422	0.944524	0.552039	0.111842
PA14_09880igr		849248	849389	hypothetical protein	Hypothetical, unclassified, unknown	0.458141	3.70802	4.73656	1.42939	3.52491	1.59597	5.31794	3.56947	2.283	1.25763	1.13285	1.60618	2.14812	1.84792	1.15095	1.15442	3.12822	2.34869
PA14_09890	ppiC2	849390	849671	peptidyl-prolyl cis-trans isomerase C2	Chaperones & heat shock proteins	2.84047	3.19062	5.74434	7.14694	5.07243	4.61991	9.20088	7.22196	3.805	6.28813	9.67276	8.67338	9.56889	7.06558	7.72783	11.6491	12.3289	11.5197
PA14_09890igr	ppiC2	849672	849991	peptidyl-prolyl cis-trans isomerase C2	Chaperones & heat shock proteins	8.15491	8.01967	8.16301	7.3151	7.82357	7.97984	11.3956	6.55787	11.2459	11.8217	15.5984	13.599	11.9123	11.4136	12.0028	17.946	11.9608	21.1382
PA14_09900	prpL	849992	851380	Pvds-regulated endoprotease, lysyl class	Putative enzymes	32.3447	36.3041	42.2259	24.9722	18.6562	39.3952	87.0285	64.0015	82.6108	43.8492	68.4065	87.2692	461.846	457.958	499.35	254.497	319.263	294.257
PA14_09900igr	prpL	851381	851912	Pvds-regulated endoprotease, lysyl class	Putative enzymes	0.458141	0.603631	1.91478	2.43837	0.77376	3.44393	1.94147	4.5656	3.46678	4.94666	7.0585	11.8857	10.35	7.50039	8.38552	8.71061	15.6411	8.83554
PA14_09910		851913	852836	transcriptional regulator	Transcriptional regulators	2.2907	1.63843	1.51167	3.44735	1.80544	4.11592	1.435	2.07527	5.15789	4.77898	6.18708	7.60259	6.44436	4.89156	12.0028	7.03146	4.96835	7.71711
PA14_09910igr		852837	852976	transcriptional regulator	Transcriptional regulators	0.458141	0.086233	1.91478	0.588571	0.0859733	1.76396	2.61676	0.747099	2.79033	0.586892	0.609994	2.24865	1.36698	1.41312	1.4798	3.04347	0.552039	4.58553
PA14_09920		852977	853375	translation initiation inhibitor	Translation, post-translational modification, degradation	0.0916281	0.776097	1.31011	0.756734	0.0859733	0.251995	0.590882	0.249033	0.422778	0.251525	0.087142	0.107079	2.92925	1.84792	1.15095	2.83357	1.28809	0.782896
PA14_09920igr		853376	853406	translation initiation inhibitor	Translation, post-translational modification, degradation	0.0916281	0.086233	0.100778	0.0840816	0.0859733	0.0839983	0.0844118	0.083011	0.0845556	0.0838417	0.087142	0.107079	0.195284	0.108701	0.164422	0.104947	1.65612	0.111842
PA14_09930		853407	854207	exonuclease III	DNA replication, recombination, modification and repair	0.0916281	1.12103	1.51167	0.588571	1.11765	1.93196	1.26618	1.74323	1.77567	0.0838417	1.13285	2.89113	13.084	5.32636	2.46633	4.30283	8.28058	2.34869
PA14_09930igr		854208	854229	exonuclease III	DNA replication, recombination, modification and repair	0.0916281	0.086233	0.100778	0.0840816	0.0859733	0.0839983	0.0844118	0.083011	0.0845556	0.0838417	0.087142	0.107079	0.976418	0.108701	0.164422	0.104947	0.552039	0.111842
PA14_09940		854230	854793	protease	Putative enzymes	2.10745	3.88048	2.31789	3.61551	3.18101	3.94792	8.52559	8.88217	3.29767	4.77898	4.44424	9.31585	36.1275	35.3279	36.6661	17.3163	8.64861	21.8092
PA14_09940igr		854794	854928	protease	Putative enzymes	0.274884	0.776097	0.705445	0.0840816	0.0859733	3.77992	2.95441	2.07527	0.930111	0.251525	0.609994	1.82034	0.976418	1.84792	0.164422	1.57421	2.39217	0.782896
PA14_09950		854929	855861	oxidoreductase	Putative enzymes	0.0916281	0.258699	5.13967	0.252245	3.35296	1.42797	3.46088	2.2413	1.94478	1.76068	2.7014	1.60618	0.976418	1.19571	4.43939	2.20389	0.552039	1.23026
PA14_09950igr		855862	855941	oxidoreductase	Putative enzymes	0.458141	0.431165	1.10856	0.0840816	0.25792	0.755985	0.590882	0.249033	0.0845556	0.251525	0.43571	0.535394	0.195284	0.108701	0.164422	0.314841	0.184013	0.111842
PA14_09960		855942	856370	hypothetical protein	Transcriptional regulators	0.641397	0.948563	0.50389	1.59755	0.601813	2.77194	0.253235	0.415055	0.591889	1.59299	1.6557	2.24865	0.195284	0.108701	1.15095	1.15442	0.920065	0.782896
PA14_09960igr		856371	856434	hypothetical protein	Transcriptional regulators	0.274884	0.086233	0.100778	0.252245	0.77376	1.09198	0.253235	0.083011	0.253667	0.0838417	0.784278	0.535394	0.195284	0.760909	0.82211	1.15442	0.552039	3.46711
PA14_09970	fpvB	856435	858843	type I ferripyoverdine receptor, FpvB	Transport of small molecules	8.52142	9.39939	24.0859	8.49224	16.9367	25.6195	17.8109	16.5192	12.0914	16.1814	24.4869	31.1599	20.5048	14.8921	14.3047	21.3043	19.6894	34.3356
PA14_09970igr	fpvB	858844	859185	type I ferripyoverdine receptor, FpvB	Transport of small molecules	0.0916281	0.776097	0.50389	0.0840816	1.2896	0.251995	0.0844118	0.083011	0.253667	0.419208	0.43571	0.321236	1.36698	0.108701	0.164422	0.73463	0.552039	0.559211
PA14_09980	dkgB	859186	860004	2,5-diketo-D-gluconate reductase B	Putative enzymes	0.641397	0.086233	1.31011	0.0840816	0.0859733	1.93196	0.590882	0.415055	0.0845556	2.43141	0.261426	0.963709	0.585851	0.326104	1.80864	1.57421	1.28809	1.23026
PA14_09980igr	dkgB	860005	860053	2,5-diketo-D-gluconate reductase B	Putative enzymes	0.0916281	0.086233	0.100778	0.0840816	0.0859733	0.0839983	0.0844118	0.083011	0.0845556	0.0838417	0.261426	0.107079	0.585851	0.108701	0.164422	0.104947	0.552039	0.335527
PA14_09990		860054	860512	acetyltransferase	Putative enzymes	0.0916281	1.29349	1.51167	0.588571	2.14933	0.923981	0.590882	0.913121	0.253667	0.586892	0.43571	0.107079	0.976418	2.93493	2.46633	2.20389	0.184013	3.46711
PA14_09990igr		860513	860643	acetyltransferase	Putative enzymes	0.458141	0.431165	0.302334	0.0840816	0.77376	0.419992	1.94147	0.083011	0.0845556	0.754575	1.48141	1.17787	0.976418	0.108701	0.82211	0.104947	0.184013	0.111842
PA14_10010		860644	862134	transcriptional regulator	Transcriptional regulators	7.05537	10.2617	11.5895	7.98775	8.16747	16.3797	8.35676	9.87831	8.371	6.45581	14.5527	15.0981	9.95946	6.41337	4.11055	10.3898	10.1207	11.7434
PA14_10010igr		862135	862149	transcriptional regulator	Transcriptional regulators	0.0916281	0.086233	0.100778	0.252245	0.0859733	0.0839983	0.0844118	0.249033	0.0845556	0.0838417	0.261426	0.107079	0.195284	0.543506	0.164422	0.104947	0.184013	0.111842
PA14_10020		862150	862476	hypothetical protein	Hypothetical, unclassified, unknown	14.5689	20.2647	24.2875	19.4229	7.82357	18.5636	15.9538	14.5269	18.1794	16.0138	20.1298	18.7388	27.9255	12.0658	19.8951	14.1679	21.5295	22.9277
PA14_10020igr		862477	862537	hypothetical protein	Hypothetical, unclassified, unknown	0.0916281	0.431165	0.100778	0.420408	0.77376	0.0839983	0.0844118	0.249033	0.422778	0.251525	0.087142	0.107079	0.195284	0.108701	0.164422	0.104947	0.184013	0.111842
PA14_10040		862538	864247	amidase	Carbon compound catabolism	29.0461	52.8608	40.2104	37.2482	26.5658	30.1554	66.6009	48.8935	44.5608	29.5961	35.2925	52.5757	50.5784	44.2414	63.6313	46.4916	41.7709	47.9803
PA14_10040igr		864248	864433	amidase	Carbon compound catabolism	0.0916281	0.948563	1.31011	0.0840816	0.429867	1.09198	0.759706	0.415055	1.26833	0.419208	0.43571	0.535394	3.71039	0.543506	0.493266	0.524736	0.184013	0.559211
PA14_10050		864434	864931	hypothetical protein	Hypothetical, unclassified, unknown	0.0916281	0.431165	0.302334	0.0840816	0.945707	0.587988	0.0844118	1.07914	0.253667	0.0838417	2.00427	2.24865	0.195284	1.41312	2.79517	1.7841	0.552039	1.45395
PA14_10050igr		864932	864944	hypothetical protein	Hypothetical, unclassified, unknown	0.0916281	0.086233	0.100778	0.420408	0.0859733	0.0839983	0.0844118	0.083011	0.0845556	0.0838417	0.609994	0.107079	0.195284	0.108701	0.164422	0.104947	0.184013	0.111842
PA14_10070		864945	865931	zinc-dependent oxidoreductase	Putative enzymes	1.92419	2.67322	4.53501	2.43837	1.2896	4.11592	1.77265	2.07527	3.12856	2.43141	2.35283	3.5336	1.75755	5.32636	3.12402	2.20389	0.552039	5.25658
PA14_10070igr		865932	865943	zinc-dependent oxidoreductase	Putative enzymes	0.0916281	0.086233	0.100778	0.0840816	0.0859733	0.0839983	0.0844118	0.083011	0.0845556	0.0838417	0.43571	0.107079	0.195284	0.108701	0.164422	1.15442	0.184013	0.111842
PA14_10080		865944	866321	hypothetical protein	Hypothetical, unclassified, unknown	3.20699	4.39788	6.75212	3.61551	1.97739	4.7879	1.77265	4.06754	2.62122	3.94056	7.58136	7.81675	6.44436	2.28273	5.75477	9.76008	6.44045	7.71711
PA14_10080igr		866322	866439	hypothetical protein	Hypothetical, unclassified, unknown	1.37442	0.431165	2.92256	0.0840816	1.11765	0.755985	2.27912	1.57721	2.283	1.92836	1.13285	0.963709	0.585851	2.93493	0.164422	3.46325	3.86427	4.13816
PA14_10090		866440	867351	LysR family transcriptional regulator	Transcriptional regulators	3.94001	4.05295	5.13967	2.2702	7.30773	3.44393	3.12324	3.23743	4.98878	5.44971	6.0128	6.5318	5.66322	3.36974	8.38552	5.5622	5.7044	6.82238
PA14_10090igr		867352	867361	LysR family transcriptional regulator	Transcriptional regulators	0.0916281	0.086233	0.100778	0.0840816	0.0859733	0.0839983	0.0844118	0.083011	0.0845556	0.0838417	0.087142	0.107079	0.195284	0.108701	0.164422	0.104947	0.184013	0.111842
PA14_10110		867362	868546	transporter	Transport of small molecules	8.33816	5.77761	13.0004	1.26122	7.30773	13.8597	5.82441	4.39958	3.805	4.77898	8.97563	9.10169	5.27266	4.45675	5.75477	7.03146	3.49625	5.48027
PA14_10110igr		868547	868641	transporter	Transport of small molecules	0.0916281	1.12103	0.50389	0.0840816	0.0859733	0.251995	0.928529	0.249033	0.253667	0.754575	0.609994	0.321236	0.195284	1.19571	0.164422	0.314841	0.552039	0.335527
PA14_10120		868642	869571	LysR family transcriptional regulator	Transcriptional regulators	2.84047	5.43268	6.55056	3.61551	4.72853	8.81982	5.48676	6.88991	2.95945	8.63569	6.88422	8.67338	13.4746	2.28273	4.76824	7.45124	4.60032	7.9408
PA14_10120igr		869572	869710	LysR family transcriptional regulator	Transcriptional regulators	0.0916281	1.46596	1.91478	0.924898	0.429867	2.43595	0.928529	0.581077	1.43744	0.586892	2.17855	2.0345	0.585851	2.28273	0.493266	1.36431	2.02414	1.23026
PA14_10130		869711	870427	short chain dehydrogenase	Putative enzymes	1.37442	1.98336	5.13967	4.79265	13.1539	5.29189	2.78559	3.90152	5.83433	8.13264	11.2413	8.67338	8.39719	7.28298	7.72783	7.03146	10.8568	6.59869
PA14_10130igr		870428	870436	short chain dehydrogenase	Putative enzymes	0.0916281	0.086233	0.100778	0.0840816	0.0859733	0.0839983	0.0844118	0.083011	0.0845556	0.0838417	0.087142	0.107079	0.195284	0.108701	0.164422	0.104947	0.184013	0.111842
PA14_10140	fepG	870437	871468	ferric enterobactin transport protein FepG	Transport of small molecules	0.0916281	1.12103	0.50389	0.252245	1.11765	1.93196	0.253235	0.083011	0.422778	0.586892	0.784278	0.107079	0.585851	0.760909	0.164422	1.7841	1.65612	1.00658
PA14_10160	fepD	871469	872487	ferric enterobactin transport protein FepD	Transport of small molecules	0.824653	1.98336	1.51167	0.756734	0.945707	1.59597	0.590882	0.249033	0.253667	0.251525	0.609994	0.535394	0.585851	0.543506	0.164422	0.104947	0.184013	0.559211
PA14_10160igr	fepD	872488	872517	ferric enterobactin transport protein FepD	Transport of small molecules	0.0916281	0.086233	0.100778	0.0840816	0.0859733	0.0839983	0.0844118	0.083011	0.0845556	0.0838417	0.087142	0.107079	0.195284	0.108701	0.164422	0.104947	0.184013	0.111842
PA14_10170	fepB	872518	873423	iron-enterobactin transporter periplasmic binding protein	Transport of small molecules	0.0916281	0.603631	1.31011	2.60653	0.25792	0.419992	0.0844118	0.083011	0.422778	0.0838417	0.609994	0.321236	2.14812	0.543506	1.4798	1.15442	1.28809	0.559211
PA14_10170igr	fepB	873424	873548	iron-enterobactin transporter periplasmic binding protein	Transport of small molecules	0.458141	0.776097	0.705445	0.0840816	0.25792	0.587988	1.77265	0.581077	0.761	0.251525	0.784278	0.749551	0.195284	0.543506	1.15095	0.104947	0.184013	0.335527
PA14_10180	fepC	873549	874346	ferric enterobactin transport protein FepC	Transport of small molecules	1.74093	2.67322	3.93034	0.252245	1.46155	1.25997	0.928529	0.747099	2.62122	0.754575	2.87569	1.60618	1.36698	0.108701	4.11055	1.994	1.65612	0.559211
PA14_10180igr	fepC	874347	874352	ferric enterobactin transport protein FepC	Transport of small molecules	0.0916281	0.086233	0.100778	0.0840816	0.0859733	0.0839983	0.0844118	0.083011	0.0845556	0.0838417	0.087142	0.107079	0.195284	0.108701	0.164422	0.104947	0.184013	0.111842
PA14_10190		874353	875141	transcriptional regulator	Transcriptional regulators	2.2907	7.50227	4.13189	1.76571	3.00907	5.62789	2.44794	3.56947	4.31233	4.10824	4.96709	8.0309	6.83492	3.80454	5.09708	1.994	2.39217	2.125
PA14_10190igr		875142	875396	transcriptional regulator	Transcriptional regulators	0.458141	0.086233	0.907001	0.0840816	0.0859733	0.419992	0.0844118	0.747099	0.591889	0.0838417	0.087142	0.535394	0.195284	0.108701	0.82211	0.524736	0.184013	0.335527
PA14_10200		875397	877481	TonB-dependent receptor protein	Membrane proteins	1.92419	4.74281	4.73656	3.44735	4.21269	4.7879	0.759706	3.90152	2.45211	2.76678	5.83851	7.81675	1.75755	3.80454	1.4798	4.93251	1.65612	6.37501
PA14_10200igr		877482	877548	TonB-dependent receptor protein	Membrane proteins	0.0916281	0.086233	0.100778	0.420408	0.0859733	0.0839983	0.422059	0.083011	0.0845556	0.251525	0.087142	0.107079	0.195284	0.108701	0.164422	0.104947	0.184013	0.111842
PA14_10210		877549	878856	oxidoreductase	Energy metabolism	1.00791	2.15582	3.32567	0.588571	2.14933	1.59597	1.26618	1.74323	2.79033	1.59299	1.6557	2.67697	3.31982	1.84792	1.80864	3.25336	0.552039	3.46711
PA14_10210igr		878857	879292	oxidoreductase	Energy metabolism	0.274884	0.603631	0.50389	0.420408	1.63349	1.93196	2.27912	1.24516	0.422778	1.76068	1.48141	2.24865	0.195284	2.06532	1.15095	0.73463	0.184013	0.559211
PA14_10220		879293	879961	SH3 domain-containing protein	Hypothetical, unclassified, unknown	4.30652	14.7458	12.7988	7.65143	4.90048	10.8358	8.35676	4.5656	7.18722	4.44361	13.3327	10.3866	8.39719	6.63078	3.45286	7.87103	4.96835	10.8487
PA14_10220igr		879962	880044	SH3 domain-containing protein	Hypothetical, unclassified, unknown	0.641397	1.12103	1.51167	0.924898	0.25792	0.419992	0.0844118	0.083011	0.591889	0.251525	0.609994	0.107079	0.195284	0.760909	2.13749	1.15442	0.184013	2.34869
PA14_10230	adh	880045	881136	2,3-butanediol dehydrogenase	Carbon compound catabolism	3.75675	2.32829	9.17079	1.09306	3.52491	5.1239	4.64265	3.90152	5.15789	3.43751	4.61853	3.31944	5.66322	5.76117	3.12402	4.09294	5.33638	5.0329
PA14_10230igr	adh	881137	881149	2,3-butanediol dehydrogenase	Carbon compound catabolism	0.0916281	0.086233	0.100778	0.252245	0.0859733	0.0839983	0.0844118	0.083011	0.0845556	0.0838417	0.087142	0.107079	0.195284	0.108701	0.164422	0.104947	0.184013	0.111842
PA14_10240		881150	882262	branched-chain alpha-keto acid dehydrogenase subunit E2	Carbon compound catabolism	0.641397	2.67322	0.50389	0.924898	1.46155	1.59597	2.11029	0.581077	1.26833	1.08994	3.04997	1.82034	1.75755	2.06532	3.78171	1.15442	1.28809	1.00658
PA14_10250	acoB	882263	883278	acetoin catabolism protein AcoB	Carbon compound catabolism	1.19117	3.19062	5.74434	0.420408	2.66517	6.13188	1.435	2.2413	0.930111	2.59909	4.26996	4.17607	0.976418	3.36974	1.80864	4.30283	3.86427	5.48027
PA14_10250igr	acoB	883279	883310	acetoin catabolism protein AcoB	Carbon compound catabolism	0.0916281	0.086233	0.100778	0.0840816	0.0859733	0.587988	0.0844118	0.083011	0.591889	0.0838417	0.261426	0.107079	0.195284	0.543506	0.164422	0.104947	0.552039	0.111842
PA14_10260		883311	884285	dehydrogenase E1 component	Carbon compound catabolism	0.824653	1.46596	1.10856	0.420408	1.2896	2.09996	0.590882	0.083011	1.60656	1.59299	3.39854	1.60618	1.36698	0.760909	0.164422	2.41378	3.12822	1.67763
PA14_10260igr		884286	884307	dehydrogenase E1 component	Carbon compound catabolism	0.0916281	0.086233	0.100778	0.0840816	0.0859733	0.0839983	0.0844118	0.083011	0.0845556	0.0838417	0.43571	0.107079	0.195284	0.108701	0.164422	0.104947	0.184013	0.111842
PA14_10270		884308	885348	hypothetical protein	Carbon compound catabolism	1.55768	0.776097	0.100778	0.420408	0.601813	0.419992	0.0844118	0.415055	0.761	1.42531	0.784278	0.107079	2.53869	1.63052	0.164422	3.46325	2.39217	2.34869
PA14_10280		885349	886145	short-chain dehydrogenase	Putative enzymes	1.55768	0.086233	0.50389	0.924898	0.0859733	0.419992	0.422059	0.581077	0.0845556	1.08994	0.609994	1.82034	0.195284	0.108701	0.164422	0.314841	0.184013	1.00658
PA14_10280igr		886146	886476	short-chain dehydrogenase	Putative enzymes	0.641397	1.63843	16.0237	1.09306	6.61995	15.2037	5.48676	4.73163	2.95945	11.9894	16.8184	26.6626	5.66322	3.58714	18.9085	29.2802	27.4179	26.2829
PA14_10290	acoR	886477	888354	transcriptional regulator AcoR	Transcriptional regulators	2.84047	5.60514	19.047	3.11102	10.5747	25.7875	8.35676	6.55787	10.9077	28.59	37.5582	34.1581	18.5519	18.3705	16.9355	44.6025	59.0682	45.5198
PA14_10290igr	acoR	888355	888558	transcriptional regulator AcoR	Transcriptional regulators	0.0916281	0.086233	1.10856	0.0840816	0.0859733	0.419992	1.26618	0.083011	0.0845556	0.0838417	0.261426	0.107079	0.976418	0.326104	1.4798	0.73463	0.184013	1.90132
PA14_10300		888559	889170	efflux protein	Protein secretion/export apparatus	0.0916281	1.81089	2.31789	1.26122	4.04075	2.26795	3.46088	1.74323	2.283	2.93446	4.09567	9.53001	2.14812	3.36974	0.82211	3.88304	3.49625	4.80922
PA14_10320		889171	890047	transcriptional regulator	Transcriptional regulators	2.65722	6.46747	21.0626	4.62449	12.81	16.5477	7.85029	11.8706	9.21656	16.1814	16.2956	24.0927	22.8482	16.4139	20.2239	24.6626	24.8418	21.1382
PA14_10320igr		890048	890142	transcriptional regulator	Transcriptional regulators	0.274884	0.086233	0.100778	0.0840816	0.0859733	0.0839983	0.0844118	0.581077	0.930111	0.0838417	0.784278	0.749551	0.195284	1.41312	0.164422	1.36431	0.184013	1.90132
PA14_10330		890143	891558	outer membrane protein	Protein secretion/export apparatus	0.274884	1.98336	1.71322	0.924898	1.46155	0.587988	4.81147	2.73936	4.48145	5.78508	8.10421	13.599	13.084	15.5443	10.6874	37.2562	28.89	30.0856
PA14_10340		891559	893717	toxin transporter	Protein secretion/export apparatus	1.55768	2.50076	4.73656	6.30612	4.04075	5.96388	12.7462	9.21422	7.35634	13.8339	12.6356	17.0255	35.3463	23.8056	37.3238	65.3821	68.6368	69.0067
PA14_10340igr		893718	893726	toxin transporter	Protein secretion/export apparatus	0.0916281	0.086233	0.100778	0.0840816	0.0859733	0.587988	0.759706	0.249033	0.0845556	0.0838417	0.784278	0.963709	0.195284	0.108701	0.164422	0.944524	0.552039	1.23026
PA14_10350		893727	894983	secretion protein	Protein secretion/export apparatus	1.19117	0.603631	2.721	1.76571	2.49323	1.09198	8.69441	6.0598	11.2459	11.8217	9.84705	10.3866	26.7538	30.3276	16.2778	57.8259	92.9266	96.0725
PA14_10350igr		894984	895079	secretion protein	Protein secretion/export apparatus	0.0916281	0.603631	0.100778	0.0840816	0.429867	0.923981	5.65559	6.0598	2.95945	2.43141	5.66423	6.74596	47.8445	59.0248	85.6639	58.6654	81.5178	60.7303
PA14_10360		895080	895379	hypothetical protein	Hypothetical, unclassified, unknown	12.9196	19.7473	19.8532	15.0506	11.7783	20.7476	245.047	163.781	248.509	187.386	229.271	367.815	4476.09	4821.44	4309.67	3468.61	4619.65	4015.92
PA14_10360igr		895380	895687	hypothetical protein	Hypothetical, unclassified, unknown	0.0916281	0.086233	1.31011	0.0840816	0.429867	0.923981	1.60382	0.747099	0.930111	3.43751	1.6557	0.963709	3.31982	5.32636	4.11055	22.1438	14.169	19.125
PA14_10370		895688	897481	hypothetical protein	Fatty acid and phospholipid metabolism	3.75675	4.57035	6.95368	2.77469	3.52491	5.45989	11.3956	4.89765	5.66522	9.13874	18.0384	26.2343	55.6558	36.6323	30.0892	139.475	116.48	116.875
PA14_10370igr		897482	897612	hypothetical protein	Fatty acid and phospholipid metabolism	0.274884	0.086233	0.100778	0.0840816	0.0859733	0.0839983	0.0844118	0.249033	0.253667	0.0838417	0.261426	0.107079	0.976418	2.06532	1.80864	3.04347	3.49625	2.57237
PA14_10380		897613	897912	hypothetical protein	Hypothetical, unclassified, unknown	4.67304	4.05295	10.3801	4.62449	3.18101	7.97984	20.6809	16.3532	24.2675	31.9437	39.301	56.2163	312.258	255.339	256.005	511.197	593.81	471.639
PA14_10380igr		897913	898044	hypothetical protein	Hypothetical, unclassified, unknown	0.0916281	0.086233	0.50389	0.588571	0.25792	1.25997	0.0844118	1.57721	0.0845556	0.922258	2.00427	2.24865	10.35	6.84818	9.37205	21.5142	22.2656	17.1119
PA14_10400		898045	898251	hypothetical protein	Hypothetical, unclassified, unknown	0.0916281	0.086233	0.100778	0.0840816	0.0859733	0.0839983	0.0844118	0.083011	0.0845556	0.0838417	0.087142	0.107079	0.195284	0.760909	0.164422	0.104947	0.184013	0.111842
PA14_10400igr		898252	898268	hypothetical protein	Hypothetical, unclassified, unknown	0.0916281	0.086233	0.100778	0.0840816	0.0859733	0.0839983	0.0844118	0.083011	0.0845556	0.0838417	0.43571	0.107079	0.195284	0.108701	0.164422	0.104947	0.184013	0.335527
PA14_10410		898269	898562	hypothetical protein	Hypothetical, unclassified, unknown	0.458141	1.81089	11.791	1.93388	3.00907	7.30785	0.253235	0.083011	0.422778	1.08994	0.609994	2.0345	0.195284	0.108701	0.164422	1.7841	0.184013	0.111842
PA14_10410igr		898563	898670	hypothetical protein	Hypothetical, unclassified, unknown	3.02373	5.08775	19.4501	1.42939	12.2942	28.9794	2.11029	2.07527	2.79033	3.43751	5.83851	8.0309	5.27266	1.41312	1.15095	3.67315	1.28809	3.46711
PA14_10420	tyrS	898671	899909	tyrosyl-tRNA synthetase	Translation, post-translational modification, degradation	12.1865	18.0227	23.4813	8.99673	16.7648	19.7396	8.52559	8.55013	5.49611	7.62959	11.4156	11.8857	4.88209	6.84818	4.76824	7.45124	10.1207	9.50659
PA14_10420igr	tyrS	899910	899937	tyrosyl-tRNA synthetase	Translation, post-translational modification, degradation	0.0916281	0.086233	0.100778	0.0840816	0.0859733	0.0839983	0.0844118	0.083011	0.0845556	0.419208	0.087142	0.107079	0.195284	0.108701	0.164422	0.104947	0.184013	0.111842
PA14_10440		899938	901194	porin	Transport of small molecules	2.84047	4.39788	9.5739	4.79265	6.10411	9.32381	4.98029	2.07527	1.94478	0.586892	4.79281	6.5318	6.05379	2.06532	4.11055	3.46325	6.80848	8.16448
PA14_10440igr		901195	901558	porin	Transport of small molecules	1.37442	1.98336	1.71322	0.252245	0.945707	4.28391	1.60382	2.2413	2.283	1.25763	1.48141	0.107079	2.92925	2.28273	0.493266	1.7841	1.65612	2.79606
PA14_10470		901559	902767	MFS transporter	Transport of small molecules	2.65722	4.05295	4.33345	2.2702	4.04075	5.45989	2.78559	6.72389	4.48145	5.44971	7.23279	7.60259	7.61606	4.02195	7.39899	8.71061	3.12822	6.37501
PA14_10470igr		902768	902852	MFS transporter	Transport of small molecules	10.9037	9.74433	8.56612	3.61551	4.38464	13.1877	15.4474	17.1833	10.4003	4.44361	5.66423	7.81675	32.6124	29.6754	45.5449	15.2173	5.33638	9.95396
PA14_10480		902853	903275	transcriptional regulator	Transcriptional regulators	16.2182	27.5083	26.9077	12.1918	14.3575	23.9395	33.005	24.9863	23.0837	24.0626	35.8154	70.5649	41.986	44.8936	49.1622	81.1241	69.3729	86.454
PA14_10480igr		903276	903290	transcriptional regulator	Transcriptional regulators	0.0916281	0.086233	0.100778	0.0840816	0.0859733	0.0839983	0.590882	0.415055	0.591889	0.251525	1.82998	0.321236	0.585851	0.978311	1.15095	0.944524	1.65612	1.45395
PA14_10490		903291	903533	hypothetical protein	Hypothetical, unclassified, unknown	0.0916281	0.776097	0.705445	1.42939	0.429867	0.419992	12.915	10.3764	12.5988	8.30033	12.287	17.668	24.4104	32.7191	18.5797	32.0089	34.7785	36.5724
PA14_10490igr		903534	903616	hypothetical protein	Hypothetical, unclassified, unknown	0.0916281	0.086233	1.10856	0.420408	0.0859733	0.0839983	2.27912	0.083011	0.253667	0.754575	0.784278	0.535394	0.585851	0.543506	0.493266	0.524736	0.920065	0.335527
PA14_10500		903617	905044	cbb3-type cytochrome c oxidase subunit I	Energy metabolism	7.23862	6.12254	24.0859	7.65143	12.2942	16.8837	453.207	322.166	295.353	185.542	249.139	421.783	1284.77	993.638	1272.46	742.081	703.85	800.231
PA14_10500igr		905045	905307	cbb3-type cytochrome c oxidase subunit I	Energy metabolism	0.458141	0.776097	1.71322	0.252245	0.0859733	0.587988	7.51265	5.89378	4.81967	23.5595	32.8525	46.3651	5.27266	2.06532	2.13749	22.5636	13.0649	16.8882
PA14_10530		905308	906723	GntR family transcriptional regulator	Transcriptional regulators	3.39024	10.9516	15.2175	3.78367	14.1856	23.9395	309.538	258.081	283.684	191.243	236.068	420.926	436.459	357.736	424.702	424.301	357.905	446.81
PA14_10530igr		906724	906820	GntR family transcriptional regulator	Transcriptional regulators	0.0916281	0.086233	0.100778	0.0840816	0.0859733	0.0839983	7.00618	3.40345	4.31233	5.11434	7.75564	12.0999	9.17833	5.32636	3.45286	6.19188	6.80848	8.61185
PA14_10540		906821	908542	iron-sulfur cluster-binding protein	Energy metabolism	8.15491	8.70953	13.605	4.28816	6.27605	11.6758	1016.74	813.425	919.711	356.746	466.82	1005.58	1597.22	1250.39	1642.41	683.73	633.557	746.323
PA14_10540igr		908543	908647	iron-sulfur cluster-binding protein	Energy metabolism	0.0916281	0.603631	0.50389	0.588571	0.77376	0.419992	10.3826	13.5308	16.4883	13.1631	13.3327	21.3087	26.7538	23.5882	23.8412	14.3778	13.0649	14.204
PA14_10550		908648	910321	sulfite or nitrite reductas	Central intermediary metabolism	3.5735	3.53555	6.75212	3.95184	2.66517	3.44393	313.759	278.502	280.302	199.292	255.065	371.242	513.01	425.783	477.975	432.487	421.942	476.336
PA14_10560		910322	910806	hypothetical protein	Hypothetical, unclassified, unknown	1.00791	3.19062	4.33345	1.42939	0.0859733	3.77992	139.87	103.515	183.57	154.52	176.114	323.271	322.413	285.558	434.896	390.718	286.508	253.099
PA14_10560igr		910807	910887	hypothetical protein	Hypothetical, unclassified, unknown	0.458141	0.086233	0.907001	0.0840816	0.25792	0.251995	3.79853	3.07141	3.97411	3.77288	4.09567	6.31764	17.3802	11.631	13.647	7.66114	14.9051	8.16448
PA14_10570		910888	911694	2,4-dihydroxyhept-2-ene-1,7-dioic acid aldolase	Carbon compound catabolism	2.10745	3.19062	1.31011	1.42939	0.77376	2.26795	15.4474	10.7084	15.6428	17.3552	24.8355	25.3777	21.2859	15.5443	17.2643	33.8979	22.6336	24.9408
PA14_10570igr		911695	911706	2,4-dihydroxyhept-2-ene-1,7-dioic acid aldolase	Carbon compound catabolism	0.0916281	0.086233	0.100778	0.0840816	0.0859733	0.0839983	0.0844118	0.083011	0.0845556	0.0838417	0.087142	0.107079	0.195284	0.760909	0.164422	0.73463	0.184013	0.111842
PA14_10590	hpcG	911707	912510	2-oxo-hepta-3-ene-1,7-dioic acid hydratase	Carbon compound catabolism	2.47396	1.63843	6.14745	0.0840816	4.55659	4.45191	5.48676	8.21809	7.52545	10.6479	18.2127	16.5972	16.2085	11.8484	10.3586	14.3778	20.7935	14.4276
PA14_10590igr	hpcG	912511	912527	2-oxo-hepta-3-ene-1,7-dioic acid hydratase	Carbon compound catabolism	0.458141	0.086233	0.100778	0.0840816	0.0859733	0.0839983	0.0844118	0.249033	0.422778	0.0838417	0.43571	0.107079	0.976418	0.108701	0.164422	0.944524	0.184013	0.111842
PA14_10600		912528	913832	MFS transporter	Transport of small molecules	1.74093	1.29349	2.721	0.756734	1.46155	1.93196	2.78559	2.2413	2.95945	4.61129	4.61853	7.81675	6.83492	4.89156	4.11055	12.6986	7.17651	9.2829
PA14_10600igr		913833	913924	MFS transporter	Transport of small molecules	0.458141	0.086233	1.10856	1.42939	0.429867	0.0839983	0.0844118	0.083011	0.0845556	1.25763	0.261426	0.963709	0.195284	0.326104	0.164422	0.944524	0.920065	1.23026
PA14_10610	hpcD	913925	914317	5-carboxymethyl-2-hydroxymuconate isomerase	Carbon compound catabolism	5.2228	4.39788	8.56612	3.11102	10.2308	7.47585	4.81147	5.56174	4.48145	3.60519	6.53565	6.74596	4.10095	8.5874	8.71437	13.3283	6.44045	9.95396
PA14_10610igr	hpcD	914318	914327	5-carboxymethyl-2-hydroxymuconate isomerase	Carbon compound catabolism	0.0916281	0.086233	0.100778	0.0840816	0.0859733	0.0839983	0.0844118	0.083011	0.0845556	0.0838417	0.261426	0.107079	0.195284	0.108701	0.164422	0.104947	0.184013	0.111842
PA14_10620	hpcB	914328	915251	homoprotocatechuate 2,3-dioxygenase	Carbon compound catabolism	1.37442	2.50076	7.96146	1.09306	2.83712	3.61193	2.78559	1.41119	2.283	1.08994	4.96709	3.96191	0.976418	1.84792	0.164422	5.3523	2.39217	3.91448
PA14_10620igr	hpcB	915252	915382	homoprotocatechuate 2,3-dioxygenase	Carbon compound catabolism	0.0916281	0.431165	1.71322	0.0840816	0.945707	1.09198	0.253235	0.581077	2.11389	1.08994	2.35283	0.535394	0.585851	1.19571	0.164422	1.57421	0.920065	0.111842
PA14_10630	hpcC	915383	916843	5-carboxy-2-hydroxymuconate semialdehyde dehydrogenase	Carbon compound catabolism	3.75675	3.36309	4.53501	2.94286	5.24437	7.97984	3.29206	3.73549	3.12856	2.76678	5.48995	8.0309	3.31982	4.02195	3.12402	4.72262	3.86427	7.04606
PA14_10640		916844	917619	hypothetical protein	Central intermediary metabolism	0.458141	3.70802	4.53501	1.93388	2.66517	3.94792	3.62971	2.2413	3.46678	2.59909	3.22425	2.24865	1.36698	0.760909	1.15095	2.20389	0.552039	4.36185
PA14_10640igr		917620	917629	hypothetical protein	Central intermediary metabolism	0.0916281	0.086233	0.100778	0.0840816	0.0859733	0.0839983	0.0844118	0.083011	0.0845556	0.0838417	0.43571	0.107079	0.195284	0.108701	1.4798	0.104947	0.184013	0.111842
PA14_10650		917630	918289	hypothetical protein	Central intermediary metabolism	0.641397	1.12103	2.92256	0.756734	0.945707	2.09996	0.0844118	0.415055	0.0845556	0.0838417	4.96709	4.60439	2.14812	1.63052	0.493266	2.20389	3.49625	5.0329
PA14_10650igr		918290	918508	hypothetical protein	Central intermediary metabolism	0.0916281	0.086233	0.100778	0.0840816	0.0859733	0.755985	0.0844118	0.249033	0.0845556	0.251525	0.958562	0.107079	0.195284	0.108701	0.164422	2.62368	0.920065	0.111842
PA14_10660		918509	919420	transcriptional regulator	Transcriptional regulators	0.0916281	0.086233	1.51167	0.420408	0.0859733	0.419992	0.0844118	0.249033	0.253667	0.922258	1.13285	1.17787	0.585851	1.19571	0.164422	1.994	1.65612	2.34869
PA14_10660igr		919421	919471	transcriptional regulator	Transcriptional regulators	1.37442	1.29349	3.52723	0.924898	0.0859733	1.09198	0.590882	1.74323	1.60656	0.0838417	0.784278	0.749551	0.195284	0.108701	1.15095	0.104947	0.184013	0.559211
PA14_10670	aph	919472	920275	aminoglycoside 3'-phosphotransferase type IIB	Antibiotic resistance and susceptibility	8.15491	14.9183	19.6517	9.50122	15.5612	16.7157	7.34382	6.55787	3.97411	6.45581	10.8928	10.1725	0.976418	2.93493	3.12402	4.09294	1.28809	2.125
PA14_10670igr	aph	920276	920398	aminoglycoside 3'-phosphotransferase type IIB	Antibiotic resistance and susceptibility	0.641397	1.81089	3.52723	1.42939	1.11765	1.42797	1.435	0.581077	0.591889	2.09604	6.36137	3.74776	0.976418	0.543506	3.45286	0.73463	0.920065	0.335527
PA14_10680		920399	920968	hypothetical protein	Membrane proteins	3.75675	6.12254	15.2175	5.63347	9.54304	14.8677	11.0579	6.22582	7.01811	11.8217	17.3413	17.4538	15.4274	4.89156	8.38552	8.9205	8.64861	14.6513
PA14_10680igr		920969	921045	hypothetical protein	Membrane proteins	0.0916281	0.258699	0.705445	0.0840816	0.25792	0.0839983	0.253235	1.07914	0.591889	0.0838417	0.609994	0.963709	0.585851	0.108701	0.164422	0.524736	1.28809	0.782896
PA14_10700		921046	923232	bacteriophytochrome	Two-component regulatory systems	92.6361	145.303	236.324	101.487	121.48	220.664	197.27	140.704	139.094	236.35	347.261	382.378	201.728	209.25	230.684	485.8	465.369	568.047
PA14_10700igr		923233	923259	bacteriophytochrome	Two-component regulatory systems	0.0916281	3.88048	3.52723	0.420408	0.25792	2.60395	2.78559	1.90925	1.43744	3.77288	4.96709	2.89113	0.195284	0.978311	0.82211	4.93251	1.28809	2.125
PA14_10710		923260	923847	hypothetical protein	Transport of small molecules	10.5372	13.1936	32.3497	6.64245	20.7196	28.3074	17.9797	10.2104	18.6868	23.3918	41.2182	48.7208	15.818	14.0225	6.7413	36.2068	41.0349	35.9014
PA14_10710igr		923848	923964	hypothetical protein	Transport of small molecules	2.47396	2.67322	8.76768	0.924898	3.8688	13.6917	5.48676	2.40732	1.43744	3.26983	6.53565	9.31585	0.976418	2.28273	1.15095	2.83357	4.96835	3.24342
PA14_10730		923965	925350	hypothetical protein	Putative enzymes	27.0303	59.242	171.826	34.2212	116.666	191.936	60.0168	62.1752	54.2001	125.511	237.462	246.388	58.3898	46.8502	59.3563	193.208	223.208	224.915
PA14_10730igr		925351	925769	hypothetical protein	Putative enzymes	18.7838	27.1634	59.3582	8.66041	39.9776	76.6905	40.4332	29.4689	31.201	26.0748	43.8324	84.4851	109.945	74.2429	88.2946	68.3206	54.6519	82.8751
PA14_10740		925770	926279	spermidine acetyltransferase	Putative enzymes	3.39024	4.74281	16.8299	3.61551	10.7467	22.4275	9.70735	7.72002	8.371	9.13874	13.8556	17.2397	21.2859	19.6749	16.2778	18.5756	12.3289	23.375
PA14_10740igr		926280	926432	spermidine acetyltransferase	Putative enzymes	3.75675	5.60514	7.7599	2.94286	2.66517	6.63587	0.928529	1.74323	0.253667	0.922258	3.57282	4.39023	0.195284	0.760909	1.15095	1.994	0.920065	0.559211
PA14_10750		926433	927623	sugar efflux transporter	Transport of small molecules	9.25444	16.1256	18.0392	16.0596	12.2942	18.8996	5.99323	3.23743	4.31233	7.79728	16.6441	11.0291	0.976418	4.02195	4.11055	6.82156	10.1207	11.0724
PA14_10750igr		927624	927750	sugar efflux transporter	Transport of small molecules	5.77257	5.08775	4.53501	1.09306	3.52491	7.47585	3.46088	1.90925	2.283	4.10824	10.3699	15.7406	15.4274	15.9791	19.8951	34.1078	35.1465	51.7829
PA14_10770		927751	932004	sensor/response regulator hybrid	Two-component regulatory systems	8.15491	11.6415	29.931	10.1739	17.4526	25.2835	19.3303	16.1871	20.2088	33.9559	51.3266	51.0766	90.8069	71.6341	86.6504	173.687	190.453	188.902
PA14_10770igr		932005	932167	sensor/response regulator hybrid	Two-component regulatory systems	0.0916281	0.086233	0.50389	0.0840816	0.429867	0.923981	0.590882	0.083011	1.60656	0.251525	0.958562	0.321236	0.195284	0.543506	0.164422	0.944524	1.65612	1.45395
PA14_10780		932168	932566	hypothetical protein	Hypothetical, unclassified, unknown	1.55768	4.74281	5.54279	1.76571	7.30773	5.29189	5.48676	3.90152	1.94478	2.43141	6.18708	7.81675	4.88209	8.37	3.78171	13.3283	8.64861	9.95396
PA14_10780igr		932567	932630	hypothetical protein	Hypothetical, unclassified, unknown	0.0916281	0.086233	0.100778	0.0840816	0.0859733	0.0839983	0.0844118	0.083011	0.0845556	0.0838417	0.087142	0.107079	0.195284	0.108701	0.164422	0.104947	0.552039	0.111842
PA14_10790	ampC	932631	933824	beta-lactamase	Adaptation, Protection	0.641397	1.12103	2.51945	1.42939	1.2896	3.27593	3.62971	2.07527	4.31233	2.93446	1.82998	3.5336	6.44436	5.97857	10.3586	3.04347	3.12822	4.80922
PA14_10790igr	ampC	933825	933972	beta-lactamase	Adaptation, Protection	0.458141	1.29349	1.51167	1.76571	0.601813	3.94792	3.12324	2.40732	1.60656	2.26373	0.958562	2.46281	1.75755	1.63052	3.78171	4.30283	3.86427	3.69079
PA14_10800	ampR	933973	934863	transcriptional regulator AmpR	Transcriptional regulators	8.88793	10.7791	15.419	8.32408	10.9186	18.0596	12.7462	15.191	9.04745	8.46801	16.1213	19.1671	22.067	10.3266	17.922	24.0329	16.0091	21.5855
PA14_10800igr	ampR	934864	935421	transcriptional regulator AmpR	Transcriptional regulators	2.10745	14.056	7.7599	4.28816	8.85525	8.48383	5.99323	5.89378	7.86367	6.95886	8.80134	10.815	9.95946	2.71753	7.39899	12.4887	9.38466	12.8619
PA14_10820		935422	936666	HDIG domain-containing protein	Hypothetical, unclassified, unknown	3.5735	3.70802	8.36457	0.756734	4.90048	10.6678	9.70735	12.8667	9.893	16.0138	19.0841	21.3087	17.7708	21.6315	23.8412	73.358	87.0381	74.1514
PA14_10820igr		936667	936948	HDIG domain-containing protein	Hypothetical, unclassified, unknown	0.641397	0.948563	2.31789	0.420408	1.46155	3.10794	2.61676	0.415055	1.26833	1.42531	5.31566	4.60439	4.49152	0.760909	1.4798	1.15442	5.7044	5.70395
PA14_10830		936949	937824	LysR family transcriptional regulator	Transcriptional regulators	6.13909	11.9864	13.605	5.12898	10.5747	20.2436	12.4085	18.3454	13.4443	15.5107	22.3955	38.2271	25.9727	19.4575	33.0488	23.4032	21.8975	18.9013
PA14_10830igr		937825	937982	LysR family transcriptional regulator	Transcriptional regulators	0.641397	1.98336	3.52723	2.94286	3.00907	3.77992	5.99323	4.39958	1.77567	3.77288	4.79281	6.96012	3.31982	1.19571	1.15095	2.83357	1.65612	3.69079
PA14_10840		937983	938735	dehydrogenase	Putative enzymes	3.39024	3.88048	2.721	3.78367	3.18101	2.77194	3.12324	1.57721	1.43744	2.26373	3.57282	5.46102	3.31982	3.80454	2.46633	1.7841	4.96835	3.46711
PA14_10840igr		938736	938751	dehydrogenase	Putative enzymes	0.0916281	0.086233	0.100778	0.0840816	0.0859733	0.0839983	0.0844118	0.083011	0.0845556	0.0838417	0.087142	0.107079	0.195284	0.108701	0.164422	0.104947	0.184013	0.111842
PA14_10850		938752	940431	dehydrogenase	Putative enzymes	3.94001	6.12254	7.96146	0.924898	5.58827	11.0038	4.81147	4.89765	8.54011	4.44361	6.70993	7.60259	4.10095	4.89156	4.11055	3.67315	3.49625	5.48027
PA14_10850igr		940432	940585	dehydrogenase	Putative enzymes	0.0916281	0.086233	0.100778	0.0840816	0.0859733	0.0839983	0.0844118	0.083011	0.422778	0.0838417	0.43571	0.535394	0.195284	0.108701	0.164422	0.524736	2.76019	0.111842
PA14_10870		940586	941890	hypothetical protein	Transport of small molecules	0.641397	1.63843	3.93034	1.09306	1.11765	1.93196	2.11029	0.913121	0.591889	1.08994	3.57282	3.96191	5.27266	3.15234	2.13749	1.994	1.65612	3.46711
PA14_10870igr		941891	941974	hypothetical protein	Transport of small molecules	0.458141	0.086233	0.100778	0.0840816	0.0859733	0.0839983	0.0844118	0.083011	0.0845556	0.0838417	0.087142	0.107079	0.195284	0.108701	0.164422	0.104947	0.184013	0.111842
PA14_10890		941975	942700	short-chain dehydrogenase	Putative enzymes	0.274884	1.63843	1.91478	1.76571	1.2896	1.09198	1.60382	0.249033	1.60656	1.25763	1.48141	2.24865	1.36698	2.93493	1.80864	0.104947	0.184013	0.782896
PA14_10890igr		942701	942714	short-chain dehydrogenase	Putative enzymes	0.0916281	0.086233	0.100778	0.0840816	0.945707	0.0839983	0.0844118	0.083011	0.253667	0.0838417	0.087142	0.107079	0.195284	0.108701	0.164422	0.104947	0.184013	0.111842
PA14_10900		942715	943773	alcohol dehydrogenase	Putative enzymes	0.274884	0.086233	1.51167	0.0840816	0.0859733	0.419992	0.0844118	0.249033	0.253667	0.922258	0.43571	0.107079	0.976418	0.108701	0.164422	0.104947	0.184013	0.335527
PA14_10910		943774	945029	major facilitator transporter	Transport of small molecules	4.48978	5.43268	8.16301	0.756734	4.90048	12.6837	2.11029	1.90925	3.12856	4.61129	4.44424	16.5972	7.22549	4.89156	3.12402	2.41378	2.02414	5.48027
PA14_10910igr		945030	945099	major facilitator transporter	Transport of small molecules	0.0916281	0.086233	0.100778	0.0840816	0.0859733	0.0839983	0.0844118	0.083011	0.0845556	0.0838417	0.087142	0.107079	0.195284	0.108701	0.164422	0.104947	0.184013	0.111842
PA14_10920		945100	945633	hypothetical protein	Putative enzymes	0.641397	0.086233	0.100778	0.252245	0.0859733	0.755985	0.0844118	0.581077	0.761	1.25763	0.261426	0.107079	0.195284	0.543506	0.164422	0.73463	0.920065	1.67763
PA14_10920igr		945634	945953	hypothetical protein	Putative enzymes	0.0916281	0.431165	1.51167	0.252245	1.11765	2.26795	0.590882	0.083011	0.761	1.92836	2.35283	2.0345	0.585851	0.760909	0.493266	4.09294	2.02414	1.00658
PA14_10940		945954	946913	AraC family transcriptional regulator	Transcriptional regulators	1.00791	3.36309	7.96146	1.26122	5.93216	11.0038	4.81147	6.22582	5.15789	9.30643	9.67276	14.4556	8.00663	5.32636	5.42593	10.3898	8.28058	7.71711
PA14_10940igr		946914	946960	AraC family transcriptional regulator	Transcriptional regulators	0.0916281	0.086233	0.100778	0.756734	0.429867	0.251995	0.422059	1.74323	0.0845556	0.419208	0.087142	0.107079	0.195284	0.326104	1.80864	0.104947	0.552039	0.335527
PA14_10950		946961	947377	hypothetical protein	Hypothetical, unclassified, unknown	0.0916281	0.603631	0.100778	0.0840816	0.0859733	1.09198	0.590882	1.41119	0.253667	1.25763	1.13285	0.963709	0.195284	0.543506	0.493266	1.15442	0.920065	0.335527
PA14_10950igr		947378	947386	hypothetical protein	Hypothetical, unclassified, unknown	0.0916281	0.086233	0.100778	0.0840816	0.0859733	0.0839983	0.0844118	0.083011	0.0845556	0.0838417	0.087142	0.107079	0.195284	0.108701	0.164422	0.104947	0.184013	0.111842
PA14_10960		947387	948499	ferredoxin oxidoreductase subunit	Putative enzymes	1.74093	2.67322	1.10856	1.26122	2.14933	5.79588	2.95441	3.56947	1.43744	5.11434	5.14138	8.45922	3.31982	3.36974	1.4798	5.3523	4.2323	4.36185
PA14_10960igr		948500	948527	ferredoxin oxidoreductase subunit	Putative enzymes	0.0916281	0.086233	0.50389	0.0840816	0.0859733	0.0839983	0.0844118	0.083011	0.0845556	0.0838417	0.087142	0.107079	0.195284	0.108701	0.164422	0.104947	0.552039	0.111842
PA14_10970		948528	949493	flavodoxin reductase	Energy metabolism	1.37442	0.258699	0.50389	0.924898	1.2896	1.59597	1.77265	1.07914	1.09922	1.42531	2.7014	2.0345	1.36698	0.978311	1.80864	0.524736	2.02414	3.46711
PA14_10970igr		949494	949603	flavodoxin reductase	Energy metabolism	0.0916281	0.603631	0.50389	0.252245	0.0859733	0.587988	0.0844118	0.249033	0.0845556	0.0838417	0.43571	0.107079	0.195284	0.108701	0.164422	0.104947	0.184013	0.559211
PA14_10980		949604	950458	hypothetical protein	Hypothetical, unclassified, unknown	1.00791	2.32829	10.7832	2.77469	9.54304	10.6678	3.79853	3.40345	5.327	12.157	15.2499	14.6698	9.56889	3.36974	5.42593	7.87103	7.54453	5.92764
PA14_10980igr		950459	950501	hypothetical protein	Hypothetical, unclassified, unknown	0.0916281	0.086233	0.100778	0.0840816	0.0859733	0.0839983	0.0844118	0.083011	0.0845556	0.0838417	0.087142	0.107079	0.195284	0.108701	0.164422	0.104947	0.184013	0.111842
PA14_10990	hpaC	950502	951014	4-hydroxyphenylacetate 3-monooxygenase small subunit	Carbon compound catabolism	0.0916281	0.948563	0.302334	0.0840816	0.77376	0.419992	0.590882	0.249033	0.0845556	1.08994	1.82998	0.963709	0.195284	0.326104	0.82211	0.944524	0.920065	0.335527
PA14_10990igr	hpaC	951015	951043	4-hydroxyphenylacetate 3-monooxygenase small subunit	Carbon compound catabolism	0.0916281	0.086233	0.100778	0.0840816	0.25792	0.0839983	0.0844118	0.083011	0.422778	0.419208	0.087142	1.39202	0.195284	0.108701	0.164422	0.104947	0.552039	0.111842
PA14_11000	hpaA	951044	952606	4-hydroxyphenylacetate 3-monooxygenase large chain	Carbon compound catabolism	3.75675	4.74281	7.96146	2.60653	6.61995	5.29189	5.82441	2.73936	4.14322	4.44361	11.7642	11.6716	3.31982	2.71753	0.493266	8.08093	8.28058	9.50659
PA14_11000igr	hpaA	952607	952771	4-hydroxyphenylacetate 3-monooxygenase large chain	Carbon compound catabolism	0.0916281	0.603631	0.302334	0.252245	0.601813	0.755985	0.0844118	0.415055	0.0845556	0.419208	0.261426	0.321236	0.195284	0.760909	0.164422	0.104947	0.552039	2.34869
PA14_11010		952772	953062	hypothetical protein	Hypothetical, unclassified, unknown	3.94001	8.3646	9.5739	3.78367	4.55659	9.49181	7.68147	6.22582	4.65056	3.43751	6.53565	3.96191	7.61606	7.50039	14.9624	9.55019	7.91256	15.0987
PA14_11010igr		953063	953364	hypothetical protein	Hypothetical, unclassified, unknown	0.0916281	0.086233	1.10856	0.588571	0.77376	0.587988	0.253235	0.083011	0.0845556	0.419208	1.13285	0.107079	0.195284	0.326104	0.164422	0.104947	0.184013	0.111842
PA14_11020		953365	954126	3-ketoacyl-ACP reductase	Putative enzymes	0.0916281	0.948563	0.50389	0.0840816	0.429867	0.755985	0.253235	0.913121	0.591889	0.586892	0.43571	0.107079	0.195284	2.28273	0.164422	0.73463	0.920065	2.79606
PA14_11030		954127	955508	aminotransferase	Transport of small molecules	1.00791	0.258699	2.721	0.0840816	0.601813	1.76396	0.590882	0.747099	0.422778	1.25763	0.087142	1.17787	0.585851	0.326104	0.82211	1.36431	2.39217	1.67763
PA14_11030igr		955509	955516	aminotransferase	Transport of small molecules	0.0916281	0.086233	0.100778	0.0840816	0.0859733	0.0839983	0.0844118	0.083011	0.0845556	0.0838417	0.087142	0.107079	0.195284	0.108701	0.164422	0.104947	0.184013	0.111842
PA14_11050		955517	956341	hypothetical protein	Hypothetical, unclassified, unknown	0.0916281	1.46596	0.50389	0.0840816	1.2896	1.25997	1.435	0.581077	0.0845556	0.0838417	1.48141	2.24865	0.976418	0.108701	0.493266	1.7841	2.02414	2.125
PA14_11050igr		956342	956811	hypothetical protein	Hypothetical, unclassified, unknown	0.274884	2.15582	1.31011	0.924898	0.429867	0.0839983	2.11029	0.415055	1.60656	0.419208	0.958562	2.46281	3.71039	0.978311	1.4798	3.25336	0.552039	2.79606
PA14_11060	cupB1	956812	957381	fimbrial subunit CupB1	Motility & Attachment	1.37442	1.81089	0.302334	1.59755	1.63349	1.09198	2.44794	2.57334	2.95945	0.754575	2.00427	3.74776	6.83492	4.67415	5.75477	4.93251	5.33638	5.92764
PA14_11060igr	cupB1	957382	957411	fimbrial subunit CupB1	Motility & Attachment	0.0916281	0.086233	0.100778	0.0840816	0.77376	0.0839983	0.0844118	0.083011	0.0845556	0.0838417	0.43571	0.107079	0.195284	0.108701	0.164422	0.104947	0.184013	0.111842
PA14_11070	cupB2	957412	958158	chaperone CupB2	Motility & Attachment	1.37442	0.776097	1.51167	0.0840816	1.46155	0.755985	1.09735	2.2413	0.761	0.586892	2.17855	0.963709	0.976418	0.326104	0.82211	2.62368	3.86427	5.48027
PA14_11070igr	cupB2	958159	958479	chaperone CupB2	Motility & Attachment	0.0916281	0.258699	0.907001	0.252245	0.77376	0.419992	0.0844118	0.249033	0.0845556	0.586892	0.784278	0.963709	0.195284	0.108701	0.493266	0.944524	2.39217	1.90132
PA14_11080	cupB3	958480	961014	usher CupB3	Motility & Attachment	0.274884	2.15582	3.93034	0.588571	2.66517	2.93994	1.60382	0.581077	2.95945	4.10824	5.31566	6.74596	4.88209	4.89156	4.11055	12.6986	18.2173	15.0987
PA14_11090	cupB4	961015	961751	chaperone CupB4	Motility & Attachment	0.0916281	0.086233	0.50389	0.0840816	0.0859733	0.419992	0.422059	0.415055	0.591889	0.754575	0.261426	0.963709	0.195284	0.108701	0.164422	0.104947	0.184013	1.23026
PA14_11090igr	cupB4	961752	961838	chaperone CupB4	Motility & Attachment	0.0916281	0.258699	0.302334	0.0840816	0.601813	0.0839983	0.0844118	0.083011	0.0845556	0.0838417	1.13285	0.107079	0.195284	1.19571	1.15095	0.104947	0.552039	0.782896
PA14_11100	cupB5	961839	964895	adhesive protein CupB5	Motility & Attachment	3.94001	1.46596	8.76768	1.09306	3.00907	6.97186	5.82441	4.5656	5.66522	7.79728	8.10421	5.67517	20.8953	10.544	11.0163	13.7481	11.5928	19.125
PA14_11100igr	cupB5	964896	964994	adhesive protein CupB5	Motility & Attachment	1.00791	1.12103	0.302334	0.420408	0.25792	0.587988	0.0844118	0.083011	0.253667	0.419208	0.261426	0.107079	1.75755	0.108701	0.164422	1.7841	0.920065	0.782896
PA14_11110	cupB6	964995	966140	fimbrial protein cupB6	Motility & Attachment	1.55768	1.12103	3.93034	0.756734	1.2896	1.25997	1.94147	0.747099	1.43744	1.42531	1.82998	2.0345	1.36698	2.06532	1.4798	1.7841	2.02414	2.34869
PA14_11110igr	cupB6	966141	966784	fimbrial protein cupB6	Motility & Attachment	1.74093	5.77761	5.13967	2.43837	4.04075	7.13986	12.0709	4.89765	6.34167	10.6479	10.0213	18.3105	2.92925	9.45701	7.72783	11.0194	7.54453	7.71711
PA14_11120		966785	967429	response regulator	Two-component regulatory systems	2.65722	2.84569	7.55834	2.43837	5.58827	6.13188	7.85029	9.0482	7.86367	9.64179	11.7642	14.8839	12.6934	7.06558	11.674	11.859	7.17651	10.625
PA14_11120igr		967430	967443	response regulator	Two-component regulatory systems	0.0916281	0.086233	0.100778	0.0840816	0.25792	0.0839983	0.0844118	0.083011	0.0845556	0.0838417	0.087142	0.107079	0.195284	0.108701	0.164422	0.104947	0.184013	0.559211
PA14_11130		967444	968133	short chain dehydrogenase	Putative enzymes	6.32234	8.70953	6.34901	5.12898	11.0906	10.3318	10.045	10.8744	11.9223	6.95886	13.1584	23.4502	20.5048	15.9791	20.5528	18.9954	32.2023	23.5987
PA14_11130igr		968134	968222	short chain dehydrogenase	Putative enzymes	0.0916281	0.086233	0.100778	0.0840816	0.0859733	0.0839983	0.0844118	0.249033	0.0845556	0.251525	0.087142	0.749551	1.36698	3.36974	1.15095	3.46325	4.2323	1.90132
PA14_11140		968223	971198	nonribosomal peptide synthetase	Biosynthesis of cofactors, prosthetic groups and carriers	2.47396	4.91528	6.34901	2.77469	6.27605	14.1957	5.48676	7.72002	9.21656	11.4863	16.2956	17.0255	106.039	132.942	132.031	88.0506	104.335	93.6119
PA14_11140igr		971199	971408	nonribosomal peptide synthetase	Biosynthesis of cofactors, prosthetic groups and carriers	2.10745	0.086233	0.100778	0.756734	1.2896	1.09198	0.0844118	0.913121	0.0845556	3.77288	1.6557	0.963709	0.195284	1.19571	0.82211	1.994	0.552039	1.67763
PA14_11150		971409	971615	transcriptional regulator	Transcriptional regulators	0.0916281	0.603631	0.705445	0.252245	1.2896	0.587988	0.590882	0.415055	0.591889	0.754575	0.784278	2.24865	2.14812	1.41312	2.46633	2.41378	0.920065	1.00658
PA14_11160		971616	971986	hypothetical protein	Hypothetical, unclassified, unknown	3.5735	4.05295	4.53501	1.26122	2.32128	6.13188	5.82441	4.5656	7.18722	1.25763	3.22425	3.74776	8.78776	5.32636	2.46633	3.04347	2.02414	3.69079
PA14_11160igr		971987	972092	hypothetical protein	Hypothetical, unclassified, unknown	0.0916281	0.776097	0.100778	0.0840816	0.25792	0.419992	0.0844118	0.083011	0.0845556	0.0838417	0.087142	0.107079	0.195284	0.326104	0.164422	0.104947	0.552039	0.782896
PA14_11170		972093	972929	hypothetical protein	Hypothetical, unclassified, unknown	4.30652	10.4342	9.77546	3.11102	8.33941	12.6837	13.4215	11.3725	12.5988	9.80948	15.947	15.9547	22.8482	19.4575	18.9085	15.847	7.17651	14.204
PA14_11180		972930	973594	transcriptional regulator	Transcriptional regulators	1.74093	2.15582	0.907001	1.42939	2.66517	3.77992	0.928529	3.73549	1.43744	2.76678	2.00427	5.88933	4.10095	1.19571	1.80864	6.82156	2.76019	4.58553
PA14_11180igr		973595	973822	transcriptional regulator	Transcriptional regulators	0.0916281	0.086233	0.907001	0.0840816	0.25792	0.251995	0.0844118	0.249033	0.422778	0.0838417	0.087142	0.107079	0.195284	0.108701	0.164422	0.104947	0.184013	0.111842
PA14_11190		973823	975310	aldehyde dehydrogenase	Putative enzymes	2.47396	1.81089	3.12412	1.42939	1.46155	2.93994	2.27912	1.74323	2.11389	1.76068	4.79281	3.74776	2.14812	1.63052	1.80864	4.93251	3.49625	2.34869
[truncated: 9,250 more rows]

## Sheet: Figure2
Strain	3oxo-C12-HSL	qRT-PCR Target	Planktonic or Surface	Biological Replicate	target (CT values)	5s target (CT values)	5s control condition	target control condition
[truncated: 128 more rows]

[truncated: 9 more sheets: Figure3, Figure3C, Figure3F, Figure4, SFig3, SFig1A, SFig1C, SFig2, SFig4B]
